# Supplementary material for: Acylsugar amount and fatty acid profile differentially suppress oviposition by western flower thrips, Frankliniella occidentalis, on tomato and interspecific hybrid flowers
Source: PLoS One. 2018 Jul 31;13(7):e0201583. doi: 10.1371/journal.pone.0201583 (PMC6067722; doi:10.1371/journal.pone.0201583)
Supplement: S1 File — (TXT) [file pone.0201583.s005.txt]

Entry	Flower_Stage	Structure	Side	PL	PM	PS	ML	MM	MS	DL	DM	DS
E005	1	Sepal	Lower	0	8	0	0	12	0	0	12	11
E005	1	Sepal	Lower	0	5	1	0	6	0	0	6	6
E005	1	Sepal	Upper	0	0	1	0	11	17	0	10	10
E005	1	Sepal	Upper	0	0	0	0	5	8	0	9	10
E005	1	Petal	Lower	0	0	0	0	1	0	0	0	0
E005	1	Petal	Lower	0	0	0	0	0	2	0	0	0
E005	1	Petal	Upper	0	0	0	0	0	0	0	0	0
E005	1	Petal	Upper	0	0	0	0	0	0	0	0	0
E005	1	Stamen	Lower	0	0	0	0	0	0	0	0	0
E005	1	Stamen	Lower	0	0	0	0	0	0	0	0	0
E005	1	Stamen	Upper	0	0	0	0	0	0	0	0	0
E005	1	Stamen	Upper	0	0	0	0	0	0	0	0	0
E005	2	Sepal	Lower	0	11	0	0	3	3	3	20	7
E005	2	Sepal	Lower	0	5	5	0	5	13	1	24	5
E005	2	Sepal	Upper	0	3	4	0	1	16	0	13	25
E005	2	Sepal	Upper	0	0	6	0	8	19	0	17	12
E005	2	Petal	Lower	0	0	0	0	0	5	0	0	1
E005	2	Petal	Lower	0	0	0	0	0	5	0	0	1
E005	2	Petal	Upper	0	0	0	0	0	0	0	0	0
E005	2	Petal	Upper	0	0	0	0	0	0	0	0	0
E005	2	Stamen	Lower	0	0	0	0	0	0	0	0	0
E005	2	Stamen	Lower	0	0	0	0	0	0	0	0	0
E005	2	Stamen	Upper	0	0	0	0	0	0	0	0	0
E005	2	Stamen	Upper	0	0	0	0	0	0	0	0	0
E005	3	Sepal	Lower	0	3	9	0	21	2	8	26	6
E005	3	Sepal	Lower	0	9	8	4	19	3	0	29	18
E005	3	Sepal	Upper	0	2	6	0	11	7	6	26	0
E005	3	Sepal	Upper	0	2	10	0	11	7	3	18	3
E005	3	Petal	Lower	0	0	6	0	2	1	0	0	0
E005	3	Petal	Lower	0	0	5	0	2	1	0	0	0
E005	3	Petal	Upper	0	0	0	0	0	0	0	0	0
E005	3	Petal	Upper	0	0	0	0	0	0	0	0	0
E005	3	Stamen	Lower	0	0	0	0	0	0	0	0	0
E005	3	Stamen	Lower	0	0	0	0	0	0	0	0	0
E005	3	Stamen	Upper	0	0	0	0	0	0	0	0	0
E005	3	Stamen	Upper	0	0	0	0	0	0	0	0	0
E005	4	Sepal	Lower	1	3	0	2	6	6	0	16	14
E005	4	Sepal	Lower	1	5	0	1	7	2	1	8	13
E005	4	Sepal	Upper	0	2	5	0	3	7	1	24	6
E005	4	Sepal	Upper	0	1	3	0	16	6	0	16	10
E005	4	Petal	Lower	0	0	0	0	0	2	0	0	1
E005	4	Petal	Lower	0	0	0	0	0	0	0	0	1
E005	4	Petal	Upper	0	0	0	0	0	0	0	0	0
E005	4	Petal	Upper	0	0	0	0	0	0	0	0	0
E005	4	Stamen	Lower	0	0	0	0	0	0	0	0	0
E005	4	Stamen	Lower	0	0	0	0	0	0	0	0	0
E005	4	Stamen	Upper	0	0	0	0	0	0	0	0	0
E005	4	Stamen	Upper	0	0	0	0	0	0	0	0	0
E009	1	Sepal	Lower	0	4	1	0	9	4	0	21	13
E009	1	Sepal	Lower	0	3	1	0	11	3	0	12	11
E009	1	Sepal	Upper	0	0	0	0	2	12	0	7	4
E009	1	Sepal	Upper	0	0	1	0	10	12	0	3	4
E009	1	Petal	Lower	0	0	0	0	0	0	0	1	2
E009	1	Petal	Lower	0	0	0	0	0	0	0	0	3
E009	1	Petal	Upper	0	0	0	0	0	0	0	0	0
E009	1	Petal	Upper	0	0	0	0	0	0	0	0	0
E009	1	Stamen	Lower	0	0	0	0	0	0	0	0	0
E009	1	Stamen	Lower	0	0	0	0	0	0	0	0	0
E009	1	Stamen	Upper	0	0	0	0	0	0	0	0	0
E009	1	Stamen	Upper	0	0	0	0	0	0	0	0	0
E009	2	Sepal	Lower	0	0	0	0	3	8	0	15	2
E009	2	Sepal	Lower	0	0	2	0	4	3	8	25	7
E009	2	Sepal	Upper	0	0	0	0	1	5	2	15	5
E009	2	Sepal	Upper	0	0	0	0	20	9	9	13	7
E009	2	Petal	Lower	0	0	0	0	2	2	0	4	0
E009	2	Petal	Lower	0	0	0	0	0	2	0	2	3
E009	2	Petal	Upper	0	0	0	0	0	0	0	0	0
E009	2	Petal	Upper	0	0	0	0	0	0	0	0	0
E009	2	Stamen	Lower	0	0	0	0	0	0	0	0	0
E009	2	Stamen	Lower	0	0	0	0	0	0	0	0	0
E009	2	Stamen	Upper	0	0	0	0	0	0	0	0	0
E009	2	Stamen	Upper	0	0	0	0	0	0	0	0	0
E009	3	Sepal	Lower	0	5	0	0	6	1	5	12	2
E009	3	Sepal	Lower	0	5	2	0	6	3	1	6	13
E009	3	Sepal	Upper	0	0	0	0	24	0	14	29	7
E009	3	Sepal	Upper	0	0	0	0	7	4	6	7	8
E009	3	Petal	Lower	0	0	0	0	1	1	0	9	2
E009	3	Petal	Lower	0	0	1	0	0	0	1	6	5
E009	3	Petal	Upper	0	0	0	0	0	0	0	0	0
E009	3	Petal	Upper	0	0	0	0	0	0	0	0	0
E009	3	Stamen	Lower	0	0	0	0	0	0	0	0	0
E009	3	Stamen	Lower	0	0	0	0	0	0	0	0	0
E009	3	Stamen	Upper	0	0	0	0	0	0	0	0	0
E009	3	Stamen	Upper	0	0	0	0	0	0	0	0	0
E009	4	Sepal	Lower	0	3	0	0	3	2	0	18	11
E009	4	Sepal	Lower	0	2	0	0	8	0	0	18	9
E009	4	Sepal	Upper	0	0	0	0	0	12	11	17	0
E009	4	Sepal	Upper	0	0	0	0	6	8	2	26	9
E009	4	Petal	Lower	0	0	2	0	1	3	0	3	0
E009	4	Petal	Lower	0	0	3	0	0	3	0	0	3
E009	4	Petal	Upper	0	0	0	0	0	0	0	0	0
E009	4	Petal	Upper	0	0	0	0	0	0	0	0	0
E009	4	Stamen	Lower	0	0	0	0	0	0	0	0	0
E009	4	Stamen	Lower	0	0	0	0	0	0	0	0	0
E009	4	Stamen	Upper	0	0	0	0	0	0	0	0	0
E009	4	Stamen	Upper	0	0	0	0	0	0	0	0	0
E011	1	Sepal	Lower	0	0	0	0	0	0	0	0	0
E011	1	Sepal	Lower	0	0	0	0	0	0	0	0	0
E011	1	Sepal	Upper	0	0	0	0	0	0	0	0	0
E011	1	Sepal	Upper	0	0	0	0	0	0	0	0	0
E011	1	Petal	Lower	0	0	0	0	0	0	0	0	0
E011	1	Petal	Lower	0	0	0	0	0	0	0	0	0
E011	1	Petal	Upper	0	0	0	0	0	0	0	0	0
E011	1	Petal	Upper	0	0	0	0	0	0	0	0	0
E011	1	Stamen	Lower	0	0	0	0	0	0	0	0	0
E011	1	Stamen	Lower	0	0	0	0	0	0	0	0	0
E011	1	Stamen	Upper	0	0	0	0	0	0	0	0	0
E011	1	Stamen	Upper	0	0	0	0	0	0	0	0	0
E011	2	Sepal	Lower	0	0	0	0	0	0	0	0	0
E011	2	Sepal	Lower	0	0	0	0	0	0	0	0	0
E011	2	Sepal	Upper	0	0	0	0	0	0	0	0	0
E011	2	Sepal	Upper	0	0	0	0	0	0	0	0	0
E011	2	Petal	Lower	0	0	0	0	0	0	0	0	0
E011	2	Petal	Lower	0	0	0	0	0	0	0	0	0
E011	2	Petal	Upper	0	0	0	0	0	0	0	0	0
E011	2	Petal	Upper	0	0	0	0	0	0	0	0	0
E011	2	Stamen	Lower	0	0	0	0	0	0	0	0	0
E011	2	Stamen	Lower	0	0	0	0	0	0	0	0	0
E011	2	Stamen	Upper	0	0	0	0	0	0	0	0	0
E011	2	Stamen	Upper	0	0	0	0	0	0	0	0	0
E011	3	Sepal	Lower	0	0	0	0	0	0	0	0	0
E011	3	Sepal	Lower	0	0	0	0	0	0	0	0	0
E011	3	Sepal	Upper	0	0	0	0	0	0	0	1	0
E011	3	Sepal	Upper	0	0	0	0	0	0	0	1	0
E011	3	Petal	Lower	0	0	0	0	0	0	0	0	0
E011	3	Petal	Lower	0	0	0	0	0	0	0	0	0
E011	3	Petal	Upper	0	0	0	0	0	0	0	0	0
E011	3	Petal	Upper	0	0	0	0	0	0	0	0	0
E011	3	Stamen	Lower	0	0	0	0	0	0	0	0	0
E011	3	Stamen	Lower	0	0	0	0	0	0	0	0	0
E011	3	Stamen	Upper	0	0	0	0	0	0	0	0	0
E011	3	Stamen	Upper	0	0	0	0	0	0	0	0	0
E011	4	Sepal	Lower	0	0	0	0	0	0	0	0	0
E011	4	Sepal	Lower	0	0	0	0	0	0	0	0	0
E011	4	Sepal	Upper	0	0	0	0	0	0	0	0	0
E011	4	Sepal	Upper	0	0	0	0	0	0	0	0	0
E011	4	Petal	Lower	0	4	0	0	0	0	0	0	0
E011	4	Petal	Lower	0	4	0	0	0	0	0	0	0
E011	4	Petal	Upper	0	0	0	0	0	0	0	0	0
E011	4	Petal	Upper	0	0	0	0	0	0	0	0	0
E011	4	Stamen	Lower	0	0	0	0	0	0	0	0	0
E011	4	Stamen	Lower	0	0	0	0	0	0	0	0	0
E011	4	Stamen	Upper	0	0	0	0	0	0	0	0	0
E011	4	Stamen	Upper	0	0	0	0	0	0	0	0	0
E015	1	Sepal	Lower	0	0	0	0	1	0	27	13	0
E015	1	Sepal	Lower	0	0	0	0	2	0	25	11	0
E015	1	Sepal	Upper	0	0	0	0	0	0	0	15	0
E015	1	Sepal	Upper	0	0	0	0	0	0	5	10	0
E015	1	Petal	Lower	0	0	0	0	0	0	0	6	0
E015	1	Petal	Lower	0	0	0	0	0	0	0	0	0
E015	1	Petal	Upper	0	0	0	0	0	0	0	0	0
E015	1	Petal	Upper	0	0	0	0	0	0	0	0	0
E015	1	Stamen	Lower	0	0	0	0	0	0	0	0	0
E015	1	Stamen	Lower	0	0	0	0	0	0	0	0	0
E015	1	Stamen	Upper	0	0	0	0	0	0	0	0	0
E015	1	Stamen	Upper	0	0	0	0	0	0	0	0	0
E015	2	Sepal	Lower	0	0	0	1	0	0	7	17	0
E015	2	Sepal	Lower	0	0	0	0	0	0	2	12	0
E015	2	Sepal	Upper	0	0	0	0	18	0	0	20	0
E015	2	Sepal	Upper	0	0	0	0	24	0	0	25	0
E015	2	Petal	Lower	0	0	0	0	0	0	0	3	0
E015	2	Petal	Lower	0	0	0	0	0	0	0	0	0
E015	2	Petal	Upper	0	0	0	0	0	0	0	0	0
E015	2	Petal	Upper	0	0	0	0	0	0	0	0	0
E015	2	Stamen	Lower	0	0	0	0	0	0	0	0	0
E015	2	Stamen	Lower	0	0	0	0	0	0	0	0	0
E015	2	Stamen	Upper	0	0	0	0	0	0	0	0	0
E015	2	Stamen	Upper	0	0	0	0	0	0	0	0	0
E015	3	Sepal	Lower	2	1	0	1	2	0	4	20	0
E015	3	Sepal	Lower	2	4	0	0	2	0	2	13	0
E015	3	Sepal	Upper	0	2	0	0	16	0	6	15	0
E015	3	Sepal	Upper	0	7	0	0	19	0	3	13	0
E015	3	Petal	Lower	0	0	0	0	0	0	0	5	0
E015	3	Petal	Lower	0	0	0	0	0	0	0	7	0
E015	3	Petal	Upper	0	0	0	0	0	0	0	0	0
E015	3	Petal	Upper	0	0	0	0	0	0	0	0	0
E015	3	Stamen	Lower	0	0	0	0	0	0	0	0	0
E015	3	Stamen	Lower	0	0	0	0	0	0	0	0	0
E015	3	Stamen	Upper	0	0	0	0	0	0	0	0	0
E015	3	Stamen	Upper	0	0	0	0	0	0	0	0	0
E015	4	Sepal	Lower	0	8	0	0	0	12	0	1	23
E015	4	Sepal	Lower	1	4	0	0	0	8	0	0	41
E015	4	Sepal	Upper	8	0	0	0	17	0	0	31	1
E015	4	Sepal	Upper	7	0	0	0	12	0	0	26	0
E015	4	Petal	Lower	0	1	0	0	3	0	0	0	0
E015	4	Petal	Lower	0	0	0	0	0	1	0	0	0
E015	4	Petal	Upper	0	0	0	0	0	0	0	0	0
E015	4	Petal	Upper	0	0	0	0	0	0	0	0	0
E015	4	Stamen	Lower	0	0	0	0	0	0	0	0	0
E015	4	Stamen	Lower	0	0	0	0	0	0	0	0	0
E015	4	Stamen	Upper	0	0	0	0	0	0	0	0	0
E015	4	Stamen	Upper	0	0	0	0	0	0	0	0	0
E022	1	Sepal	Lower	0	0	14	0	0	25	4	10	12
E022	1	Sepal	Lower	0	0	19	8	19	8	0	4	13
E022	1	Sepal	Upper	0	0	0	0	0	0	0	15	26
E022	1	Sepal	Upper	0	0	0	0	0	0	0	14	21
E022	1	Petal	Lower	0	0	0	0	0	0	0	0	0
E022	1	Petal	Lower	0	0	0	0	0	0	0	0	2
E022	1	Petal	Upper	0	0	0	0	0	0	0	0	0
E022	1	Petal	Upper	0	0	0	0	0	0	0	0	0
E022	1	Stamen	Lower	0	0	0	0	0	0	0	0	0
E022	1	Stamen	Lower	0	0	0	0	0	0	0	0	0
E022	1	Stamen	Upper	0	0	0	0	0	0	0	0	0
E022	1	Stamen	Upper	0	0	0	0	0	0	0	0	0
E022	2	Sepal	Lower	3	6	4	4	10	10	13	4	13
E022	2	Sepal	Lower	6	14	2	10	9	5	3	17	15
E022	2	Sepal	Upper	0	0	1	0	0	23	3	14	2
E022	2	Sepal	Upper	0	4	4	0	2	22	0	7	6
E022	2	Petal	Lower	0	0	0	0	1	2	0	0	1
E022	2	Petal	Lower	0	0	8	0	10	1	1	3	1
E022	2	Petal	Upper	0	0	0	0	0	0	0	0	0
E022	2	Petal	Upper	0	0	0	0	0	0	0	0	0
E022	2	Stamen	Lower	0	0	0	0	0	0	0	0	0
E022	2	Stamen	Lower	0	0	0	0	0	0	0	0	0
E022	2	Stamen	Upper	0	0	0	0	0	0	0	0	0
E022	2	Stamen	Upper	0	0	0	0	0	0	0	0	0
E022	3	Sepal	Lower	18	14	4	21	7	4	19	14	1
E022	3	Sepal	Lower	0	17	9	0	9	32	0	1	29
E022	3	Sepal	Upper	0	0	2	2	12	13	0	3	20
E022	3	Sepal	Upper	0	0	2	0	9	32	0	12	19
E022	3	Petal	Lower	0	0	3	0	6	3	0	0	1
E022	3	Petal	Lower	0	3	3	0	7	2	0	8	1
E022	3	Petal	Upper	0	0	0	0	0	2	0	0	0
E022	3	Petal	Upper	0	0	0	0	0	0	0	0	0
E022	3	Stamen	Lower	0	0	0	0	0	0	0	0	0
E022	3	Stamen	Lower	0	0	0	0	0	0	0	0	0
E022	3	Stamen	Upper	0	0	0	0	0	0	0	0	0
E022	3	Stamen	Upper	0	0	0	0	0	0	0	0	0
E022	4	Sepal	Lower	4	15	7	31	10	0	26	5	0
E022	4	Sepal	Lower	1	18	0	11	18	6	22	5	2
E022	4	Sepal	Upper	0	3	3	0	3	12	14	3	0
E022	4	Sepal	Upper	0	1	10	0	8	9	1	28	12
E022	4	Petal	Lower	0	1	2	4	6	2	3	4	4
E022	4	Petal	Lower	0	0	2	0	6	0	1	3	1
E022	4	Petal	Upper	0	0	0	0	0	0	0	0	0
E022	4	Petal	Upper	0	0	0	0	0	0	0	0	0
E022	4	Stamen	Lower	0	0	0	0	0	0	0	0	0
E022	4	Stamen	Lower	0	0	0	0	0	0	0	0	0
E022	4	Stamen	Upper	0	0	0	0	0	0	0	0	0
E022	4	Stamen	Upper	0	0	0	0	0	0	0	0	0
