# Supplementary material for: Acylsugar amount and fatty acid profile differentially suppress oviposition by western flower thrips, Frankliniella occidentalis, on tomato and interspecific hybrid flowers
Source: PLoS One. 2018 Jul 31;13(7):e0201583. doi: 10.1371/journal.pone.0201583 (PMC6067722; doi:10.1371/journal.pone.0201583)
Supplement: S2 File — (TXT) [file pone.0201583.s006.txt]

E Number	Sugar total (umol/gm dry tissue)	Glucose (umol/gm dry tissue)	% Acylsugar that is acylglucose (%AG)	Flower Weight g	umol i-C4/g flower weight	umol n-C4/g flower weight	umol ai-C5/g flower weight	umol i-C5/g flower weight	umol ai-C6/g flower weight	umol i-C6/g flower weight	umol n-C6/g flower weight	umol i-C7/g flower weight	umol i-C8/g flower weight	umol ai-C8/g flower weight	umol n-C8/g flower weight	umol i-C9/g flower weight	umol ai-C9/g flower weight	umol n-C9/g flower weight	umol i-C10/g flower weight	umol ai-C10/g flower weight	umol n-C10/g flower weight	umol i-C11/g flower weight	umol ai-C11/g flower weight	umol n-C11/g flower weight	umol i-C12/g flower weight	umol ai-C12/g flower weight	umol n-C12/g flower weight	umol i-C13/g flower weight	umol ai-C13/g flower weight	umol n-C13/g flower weight	umol i-C14/g flower weight
E001	17.5	3.6	20.6	0.042	1.629820467	0.234047326	1.91195438	6.270511338	0.19855176	0	0	0	0	0	0	0.1949534	0	0	0.080221627	0	0.220951051	2.951067394	0.023184817	0.020986256	0	0	1.067159005	0.038629053	0	0	0.010921099
E001	30	6.4	21.2	0.038	3.745715724	0.316094154	5.552309739	14.7120851	0.588822218	0	0	0	0	0	0.03637535	1.178533895	0	0	0.326839151	0	0.67853299	6.420219477	0.032237896	0.033510445	0	0	2.674469066	0.058687957	0.022752869	0.007403711	0.014014534
E001	23.1	5.4	23.1	0.041	1.179369482	0.04861987	2.520633575	10.92280327	0.193383033	0.009741451	0	0	0	0	0.00089979	0.16318411	0	0.005431598	0.132287716	0.003128321	0.278792257	4.816729437	0.012084007	0.021408673	0.006718194	0.00320319	1.116099013	0.039290856	0.007210075	0.00221433	0.008483797
E001	17.8	4.6	25.7	0.049	1.816461574	0.041955923	2.542914242	9.266413131	0.128317917	0.007902466	0	0	0	0	0.002297479	0.155657594	0	0.004393214	0.119525505	0.002346222	0.199138876	2.739427692	0.015278881	0.012633421	0.004487519	0.002195507	0.653440649	0.017651387	0.011238969	0.001057245	0.002538394
E001	24.3	6.6	27.1	0.042
E001	20.7	6	28.9	0.054	2.295700583	0.027430983	5.972571606	26.16175598	0.206536048	0.008135611	0	0	0	0	0.001671132	0.131835281	0	0.003750694	0.122111718	0.002707707	0.255481023	5.768428887	0.0239896	0.014812674	0.002329938	0.002451148	1.119272377	0.026775952	0.007313029	0.001744863	0.005533883
E001	15.8	4.8	30.5	0.047	1.517593402	0.030652134	2.735953053	11.20777388	0.110405014	0.005687104	0	0	0	0	0.001616555	0.102674964	0	0.002146007	0.065477023	0.002677997	0.142048604	2.00777311	0.011282375	0.012281336	0.002205804	0.001768144	0.467997997	0.017644374	0.007821561	0	0.003148624
E001	8.7	2.7	30.5	0.052	0.477580262	0.02555741	0.809304321	2.786401683	0.05829538	0.004385051	0	0	0	0	0.001085868	0.055380661	0	0.001505531	0.039052144	0.000542391	0.093501191	1.210546176	0.002508273	0.005034462	0.002273805	0.001393106	0.376266767	0.009427091	0.003111855	0	0.003506062
E001	15.6	5.6	35.8	0.043	2.186829863	0.060312568	3.61185461	13.07745411	0.196628247	0.006572281	0	0	0	0	0	0.153892827	0	0.004749286	0.118534236	0.003847325	0.228750922	3.370142558	0.017634511	0.018197314	0.001911431	0.00285038	0.849647886	0.026450776	0.001022252	0.002651467	0.005626
E002	14.1	2.7	19.5	0.045	0.074277001	0.015341466	0.895102736	4.198394022	0.254661959	0.008319825	0	0	0	0	0.000643992	0.003521145	0	0.001047237	0.002452431	0	0.023925137	0.309099838	0.000841845	0.002297238	0	0.001530311	0.296076895	0.0295816	0.001761533	0.00081395	0.002665322
E002	26.4	6.3	23.7	0.043
E002	15.4	3.7	23.8	0.051	0.414771555	0.070716097	2.841654324	17.09067235	1.663716387	0.042939653	0	0	0	0	0.001713229	0.022928192	0	0.003085933	0.0191968	0	0.128552367	2.165344781	0.006669941	0.012445134	0	0.015727142	2.261776285	0.152129982	0.000946484	0.006763898	0.013729901
E002	10.7	2.6	24.2	0.042	0.086538634	0.026641807	0.941287165	5.11633634	0.237651829	0.013628779	0	0	0	0	0.001029969	0.009496488	0	0.002001248	0.003692009	0.000901336	0.026502735	0.861760061	0.001934665	0.004863286	0	0.002680922	0.371394949	0.035649193	0.001616983	0.002025007	0.001793075
E002	4.9	1.4	27.6	0.045
E002	10.3	2.9	28	0.036	0.130758807	0.103770797	1.191346669	5.76024066	0.364307544	0.017735574	0	0	0	0	0.001933877	0.010330751	0	0.003076437	0.004114652	0	0.064753472	1.216520183	0.005106028	0.008426732	0	0.006510219	1.160031652	0.088497686	0.001550458	0.004468966	0.004491947
E002	9.9	2.8	28.4	0.04
E002	9	2.7	30.1	0.043	0.139362847	0.108877224	1.303935749	5.657421188	0.312043979	0.016197328	0	0	0	0	0.002176146	0.011694886	0	0.005657061	0.005193726	0	0.051088285	1.00639117	0.002250062	0.006545634	0	0.003245027	0.895444626	0.071056596	0	0.004484577	0.004613731
E002	12.3	3.8	30.9	0.039
E002	9.1	2.9	31.7	0.037	0.059998503	0.05067231	0.757302678	3.077404878	0.266904857	0.01072104	0	0	0	0	0.001318009	0.006989017	0	0.002578171	0.002908854	0	0.025552286	0.490219826	0.001109689	0.003153854	0	0.003497364	0.329900591	0.029090164	0.000472404	0.002212842	0.002300709
E002	9.2	3	32.6	0.035	0.086585769	0.040724662	1.158469631	4.943883565	0.36734613	0.015133801	0	0	0	0	0	0.014920363	0	0.003812574	0.005654347	0	0.048499487	1.54472343	0.004618213	0.008099105	0	0.005359653	0.935321067	0.094867492	0.000645557	0.003697279	0.005583822
E002	13	4.5	34.2	0.041
E003	11.8	3.2	27.2	0.042	0.176151734	0.06007824	1.765993745	5.636478341	0.44622533	0.017749092	0	0	0	0	0	0.030539488	0	0.004662517	0.004869227	0	0.216118766	1.681830779	0.002739584	0.019560632	0	0.004505269	1.653139893	0.019033443	0.00550477	0.006017927	0.001740632
E003	9.3	2.7	29.3	0.046
E003	11.7	3.4	29.3	0.04
E003	14.1	4.2	29.6	0.047	0.341863711	0.034286234	3.430126008	15.47414282	0.815369812	0.024535376	0	0	0	0	0.002580653	0.045134942	0	0.007084556	0.011939825	0.002595614	0.343292873	4.010060333	0.007317001	0.022920348	0	0.004583311	2.923621408	0.038763335	0	0.005058402	0.008602553
E003	16.6	5.1	30.9	0.043
E003	9.5	3	31.3	0.038	0	0	2.341734738	5.24617484	0.687456175	0.037818494	0	0	0	0	0	0.047685876	0	0	0	0	0.281151093	2.014572345	0.008055487	0.026618133	0	0.007199628	2.299811648	0.037573103	0	0	0.006675864
E003	11.9	4	33.4	0.04
E003	9	3.1	34.8	0.037	0.080018497	0.079091642	0.934929467	4.107742268	0.432319411	0.01587771	0.003899789	0	0	0	0.000860767	0.024541903	0	0.002500496	0.006461958	0.00059518	0.070713091	1.133535969	0.003134361	0.011898964	0	0.003631379	0.843932482	0.051766864	0	0.003335812	0.004019796
E003	8	3.1	39.2	0.045	0.129761514	0.022558837	1.004272363	5.170273041	0.201569113	0.010300103	0.001608033	0	0	0	0.001214511	0.020074699	0	0.002677911	0.003891277	0.000512941	0.101120144	0.900563014	0.001974204	0.010305707	0	0.000841758	0.72965824	0.014572694	0.001557505	0.001665451	0.002439628
E003	5.3	2.2	40.5	0.04
E003	6.1	2.6	43	0.038	0.177145168	0.073560282	0.808530114	2.165499241	0.2607812	0.013422562	0	0	0	0	0.001939738	0.018600279	0	0.003250049	0.004682361	0.000642677	0.103425085	0.670646077	0	0.013161905	0	0.002100627	0.698668583	0.012006723	0	0.003001681	0.003165839
E004	9.2	2.7	29	0.048	0.123190783	0.019149608	0.710834999	4.500432726	0.127384957	0.010162247	0	0	0	0	0.001406417	0.094450641	0	0.001612094	0.003278258	0	0.01919925	0.408324418	0	0.002804504	0	0.000734238	0.383601566	0.040013795	0	0.001579809	0.002924802
E004	6	1.8	29.5	0.039
E004	9.4	3	32	0.047	0.100136319	0.03501877	0.959737475	6.571601795	0.326694817	0.017874277	0	0	0	0	0.001472421	0.123016535	0	0.002573689	0.005230225	0.000504438	0.031142407	0.833939936	0.002827376	0.005246957	0	0.003231618	0.613011295	0.076847688	0.000740701	0.002708187	0.003748281
E004	15.9	5.2	32.6	0.04
E004	7.1	2.5	34.7	0.039	0.074435409	0.028877951	0.553670485	3.42521712	0.138489212	0.01038108	0	0	0	0	0.001809367	0.08850439	0	0.002785973	0.003402776	0.000296886	0.02274607	0.374164905	0	0.002011136	0	0.001295845	0.393100795	0.042469431	0.000438034	0.001791959	0.002852768
E004	7.5	2.8	36.9	0.042	0.122907191	0.023070619	0.788034626	4.338225467	0.160424461	0.010124321	0	0	0	0	0.001162374	0.107120675	0	0.002386806	0.00309032	0.000299667	0.022887094	0.531513983	0	0.002263067	0	0.001079877	0.497257623	0.054457016	0	0.002188078	0.002778258
E004	8.8	3.5	39.9	0.053	0.148657305	0.029477346	1.193722441	6.766166462	0.302889514	0.013460483	0	0	0	0	0.002062397	0.177051877	0	0.002589888	0.00536163	0.000862523	0.039815934	0.956737466	0.002578035	0.006994114	0	0.002368134	0.622669919	0.06363421	0.000731661	0.002052716	0.003761308
E004	5.5	2.3	41.7	0.052	0.071264006	0.018227592	0.45710148	2.880004941	0.117637912	0.00620263	0	0	0	0	0.001096871	0.058739633	0	0.001868294	0.002211516	0.000140242	0.015027522	0.321679703	0.000762222	0.002054685	0	0.001461209	0.270215002	0.026852265	0	0.0012321	0.002140693
E004	4	1.8	45.4	0.048
E004	4	2.1	51	0.043
E006	19.3	6.4	33.2	0.048	6.53374114	0.057764666	8.141337552	13.60546345	0.751186305	0.029010388	0.010621914	0.034158356	0.103087152	0	0.15885058	11.15328197	0.012328404	0.011568954	0.391202653	0.012527224	0.374538424	2.194903715	0.005188223	0.033342659	0.007380908	0.005190034	1.612590222	0.015359385	0	0.002512617	0.008649287
E006	14.8	5.9	39.8	0.041	3.947773101	0.030780904	3.753939322	2.744114659	0.318934707	0.011838909	0.009526192	0.019552078	0.052585423	0	0.167462526	4.000397652	0.004906337	0.010911107	0.17957448	0.00396664	0.295167287	0.873448113	0.002983245	0.035110494	0.006029913	0.002399659	0.874029795	0.002696293	0.000253999	0.001269993	0.003018131
E006	19.2	7.8	40.5	0.041	7.653274362	0.097670484	6.197812765	6.743403225	0.605273579	0.021122843	0.016214013	0.052818214	0.228311057	0	0.154685538	7.109306949	0.017078584	0.016221358	0.54267788	0.014287369	0.227266038	1.434683024	0.003223589	0.051081485	0.008200045	0.004432457	1.435949847	0.057373107	0	0.006544862	0.020520892
E006	14.7	6	41	0.041	5.090110109	0.03013173	4.346948305	2.972026824	0.45495523	0.018968596	0.007762085	0.012832605	0.059207985	0	0.100896038	3.402275386	0.005204295	0.010150525	0.308677366	0.00898351	0.2506893	1.078449977	0.003255042	0.032206719	0.009378131	0.003686202	1.13536825	0.00559444	0	0.002289417	0.008529449
E006	17.5	7.2	41.1	0.035
E006	20.5	8.7	42.6	0.044	6.973833372	0.045436368	8.746933639	6.898263278	0.612006216	0.016288953	0.012436177	0.024783873	0.100773832	0	0.214599775	8.296297427	0.009858246	0.018765257	0.461155023	0.009388238	0.626233199	2.216138342	0.006585125	0.076724832	0.016221413	0.004904571	2.706342077	0.008756127	0	0.005848954	0.007735137
E006	13.1	5.8	44.2	0.038
E006	16.6	7.4	44.7	0.043
E006	22.4	10.5	46.8	0.042	7.880388035	0.042520596	9.175214047	16.81085278	1.1211723	0.025903594	0.011721376	0.057215619	0.210134738	0	0.151597701	10.55172446	0.017109384	0.01222919	0.588841381	0.021928029	0.20151648	2.109254938	0.008690168	0.036946709	0.013411129	0.010444278	1.868609256	0.091636814	0.000850191	0.00666366	0.021416917
E006	18	8.6	48	0.042	5.264290136	0.06840377	6.339780285	5.787088862	0.48699052	0.016951346	0.011270842	0.030619254	0.089983514	0	0.183891995	7.954314561	0.009392956	0.015228579	0.366192628	0.007559443	0.388503994	1.765653852	0.004509204	0.043513815	0.004768977	0.003761446	1.292963587	0.006558658	0	0.002879411	0.005753841
E006	16.9	8.7	51.6	0.041
E006	20.2	10.6	52.6	0.039
E007	24.3	3.6	14.9	0.041	0.599177188	0	5.977619498	16.07067447	2.457268893	0.081806062	0	0	0	0	0	0.056448401	0	0.0088949	0.010050921	0	0.310636268	5.158889962	0.036987054	0.039560066	0	0.006036559	6.209894258	0.222082981	0	0.011501215	0.008787039
E007	31.7	6	18.9	0.04	0.714397932	0.11614933	7.995496957	55.71895633	4.030660251	0.060179449	0	0	0	0	0.00454855	0.044768957	0	0.006613596	0.037891097	0.005692422	0.325752508	8.842753585	0.021014248	0.036797353	0.001923576	0.031685565	6.140293733	0.310397676	0.001145285	0.011707357	0.00841365
E007	51.1	9.7	19	0.027
E007	19.6	4	20.2	0.04	0.472691814	0.059770122	4.471701166	20.77946801	1.925239357	0.041385954	0	0	0	0	0.012067019	0.554907515	0	0.007182258	0.021072142	0.005769753	0.349912235	4.681402091	0.013174127	0.033760993	0.001803883	0.016595722	7.565386069	0.16690671	0.001124793	0.012435206	0.006808202
E007	19.5	4	20.4	0.042	0.373259585	0.037468243	3.327650263	27.56001204	1.739453739	0.034583817	0	0	0	0	0.002585329	0.023718695	0	0.0075824	0.011442756	0.001283503	0.180538842	5.793814334	0.003185495	0.028624905	0	0.010571915	5.689920344	0.140464685	0.000550024	0.009900427	0.005222633
E007	16.4	3.5	21	0.043	0.316064727	0.050180329	2.567590214	17.42345244	1.261938992	0.021174372	0.002358664	0	0	0	0.002218242	0.019248042	0	0.003802082	0.008857593	0.000392701	0.128849619	2.730366216	0.003574421	0.019994418	0	0.004752049	2.724820996	0.074162009	0	0.004584007	0.003065926
E007	36.5	8.3	22.8	0.031	1.067651174	0.15501121	7.701073674	59.23916408	4.023292794	0.100065453	0	0	0	0	0.016999453	1.048783284	0	0.009898073	0.052757303	0.012200652	0.432912801	5.869421283	0.008659187	0.03467983	0.004119866	0.020137289	6.330000995	0.22781648	0.000586872	0.008693046	0.00914218
E007	19.2	4.7	24.5	0.039
E007	70.8	18.9	26.7	0.028
E007	29.3	7.9	26.8	0.049
E007	17.2	4.8	27.9	0.035
E007	19.2	5.4	28.1	0.03	0.4075026	0.054709135	3.059025048	18.92802079	1.781927769	0.053316381	0	0	0	0	0.002387724	0.027694316	0	0.007476259	0.02000133	0.001586821	0.208242628	4.291146603	0.006877443	0.029021298	0.00162112	0.013847064	3.826653139	0.142850285	0	0.008011198	0.006386449
E008	14.4	3.7	25.5	0.038
E008	15.2	4.1	26.8	0.034	0.359621005	0.056534306	2.199973841	15.53901152	0.35680629	0.024896206	0	0	0	0	0.00374117	0.289034494	0	0.005596578	0.016567083	0.000672287	0.139307561	2.056741488	0.005458156	0.011014658	0	0.003032427	2.976612537	0.150719004	0	0.005861295	0.012059589
E008	16.8	5.5	32.7	0.029	0.549954089	0	3.800297002	16.0444842	0.579822609	0	0	0	0	0	0	0.123728756	0	0	0.015948853	0	0.315396712	1.63248123	0.011998637	0.010998751	0	0	7.547793094	0.27923319	0	0.00794566	0.023929304
E008	8.2	2.7	33	0.033	0.500834538	0.035529872	0.789620536	3.340870898	0.244493001	0.009471697	0	0	0	0	0.001613957	0.079809628	0	0.00378908	0.00432492	0	0.069355413	0.950368539	0.00154041	0.01254792	0	0.001032561	0.860151998	0.046094869	0	0.002377151	0.004078
E008	14.6	5	34.6	0.039	0.334744145	0.040815992	2.514089685	24.05626752	0.382282265	0.0280185	0	0	0	0	0.006677903	0.198116102	0	0.004793345	0.008558368	0	0.225313622	1.544002747	0.003734527	0.015162179	0	0.002069405	6.638718162	0.118367439	0.000381557	0.006274492	0.006485603
E008	9.9	3.6	36.4	0.041	0.193013038	0.041592035	1.419607209	11.11799536	0.204639283	0.025781327	0	0	0	0	0.002912722	0.066580301	0	0.002597411	0.005246281	0	0.095088836	0.692782582	0.002726769	0.006654131	0	0.001200344	2.899104035	0.066789859	0.000554416	0.003413126	0.005171611
E008	6.2	2.5	39.5	0.031
E008	12	4.8	39.6	0.038
E008	5.9	2.5	42	0.029
E008	6.8	3.1	45.8	0.031
E008	4.7	2.6	56.3	0.038	0.094027759	0.039780975	0.302604064	0.953388448	0.02396583	0.009537422	0	0	0	0	0.001445652	0.037291763	0	0.001084063	0.001161153	0	0.016388844	0.255705067	0	0.002276105	0	0	0.4495756	0.017730477	0	0.000780951	0.005676693
E009	10.1	0.5	4.7	0.072	0.276745913	0.037191709	1.925021432	11.53982038	0.026807035	0.007363169	0	0	0	0	0.002055601	0	0	0.001667335	0.000804305	0	0.153388732	0.004250843	0	0.005486244	0	0	2.848766291	0.00170783	0	0.00348352	0.000945291
E009	8.9	0.7	7.4	0.06	0.220614634	0.031837972	1.150454639	6.042744933	0.014642795	0.00391441	0	0	0	0	0.001227122	0	0	0.001767353	0.000619538	0	0.121695019	0.005331993	0	0.005634089	0	0	1.903767173	0.001028839	0	0.002302027	0.000998092
E009	12.3	0.9	7.6	0.065
E009	9.9	0.8	7.6	0.067	0.259538616	0.027904152	1.571282681	8.111709298	0.018835341	0.004429856	0	0	0	0	0.001163062	0	0	0.001558977	0.00074317	0	0.111805828	0.004227774	0	0.00605981	0	0	2.340246048	0.001727808	0	0.002867682	0.001128193
E009	10.1	0.8	7.7	0.069
E009	14.3	1.1	7.7	0.06
E009	10.6	0.8	8	0.078	0.240800854	0.029610515	2.332311567	12.57353187	0.028109921	0.007239364	0	0	0	0	0.002182474	0	0	0.00187852	0.000560515	0	0.137699906	0.004944907	0	0.00707887	0	0	2.154298577	0.001290621	0	0.003671377	0.001131427
E009	10.8	0.9	8.1	0.063	0.298831451	0.034504903	1.942508335	11.87463085	0.026579266	0.006671574	0	0	0	0	0.001572191	0	0	0.002261574	0.000725994	0	0.191720466	0.005754001	0	0.007835552	0	0	3.790077326	0.00148111	0	0.003595174	0.001133607
E009	11.7	1	8.8	0.073	0.448950811	0.034015774	2.04234758	12.68045869	0.030798628	0.00669676	0	0	0	0	0.001356106	0	0	0.000846125	0.000394995	0	0.111257007	0.002763889	0	0.003357114	0	0	1.795670213	0.00119383	0	0.001871099	0.000865188
E009	13.4	1.2	9.2	0.053	0.390809279	0.044339089	2.177322301	12.14109232	0.027996646	0.007623801	0	0	0	0	0.002306769	0	0	0.002243571	0.00101687	0	0.18285408	0.007983035	0	0.010813141	0	0	4.096753661	0.002909708	0	0.004637346	0.001882964
E009	11.2	1.1	9.5	0.056	0.400216836	0	0.094256045	8.760909984	0.033657765	0.009784234	0	0	0	0	0.002313578	0	0	0.002775843	0	0	0.174253052	0.005463915	0	0.004974609	0	0	2.159118032	0.002083017	0	0.003055092	0.001295362
E009	11.9	1.2	10.3	0.066
E010	3.6	1.7		0.053	0.058349222	0.018014924	0.015099229	0.026147445	0	0	0	0	0	0	0	0	0	0	0	0	0	0	0	0	0	0	0.011805258	0	0	0	0.000313996
E010	1.6	1.4		0.06
E010	1	0.9		0.073
E010	1.5	1.5		0.063	0.023182734	0.022961946	0.02527462	0.035078453	0	0	0	0	0	0	0	0	0	0.001036869	0	0	0.00190389	0	0	0	0	0	0.02841649	0	0	0	0.000355792
E010	2.3	2.4		0.03	0	0	0	0	0	0	0	0	0	0	0	0	0	0	0	0	0	0	0	0	0	0	0.087497342	0	0	0	0
E010	2.3	2.4		0.029
E010	1.6	1.8		0.062	0.057161623	0.026899587	0.016890892	0.026569249	0	0	0	0	0	0	0	0	0	0.000671949	0	0	0.001189762	0	0	0	0	0	0.013005894	0	0	0	0.000301026
E010	2.6	3		0.018
E010	2.2	2.6		0.036	0.726331067	0.093576395	0.061989869	0.076400798	0	0	0	0	0	0	0	0	0	0.002938606	0	0	0	0	0	0	0	0	0.029629554	0	0	0	0
E011	1.8	1.3		0.051	0.026762452	0.025997811	0.019168081	0.022700765	0	0	0	0	0	0	0	0	0	0.001808196	0	0	0.001613334	0	0	0	0	0	0.016584074	0	0	0	0
E011	1.3	1.1		0.05	0.024267172	0.02496052	0.010796318	0.012338649	0	0	0	0	0	0	0	0	0	0.001293208	0	0	0	0	0	0	0	0	0.008033099	0	0	0	0
E011	1.5	1.8		0.046	0.01902251	0.023778138	0.01572165	0.0281232	0	0	0	0	0	0	0	0	0	0.001273483	0	0	0.001500738	0	0	0	0	0	0.019915316	0	0	0	0
E011	1.9	2.6		0.02	0.077432767	0.066711307	0.021097691	0	0	0	0	0	0	0	0	0	0	0.002321114	0	0	0	0	0	0	0	0	0.009401393	0	0	0	0
E011	0.9	1.6		0.035	0.042755403	0.043932157	0.02436432	0.015303209	0	0	0	0	0	0	0	0	0	0.001606937	0	0	0	0	0	0	0	0	0.013337439	0	0	0	0
E012	27.3	1.3	4.8	0.043	1.237095887	0.063620858	7.153976771	34.3819276	0.050311379	0.012565855	0	0	0	0	0.003170301	0.012118634	0	0.00333794	0.06226696	0	0.199644661	1.778766171	0.01726938	0.013371777	0.006038067	0.002411654	3.972369482	0.332206097	0.005803098	0.007079439	0.047915059
E012	26	1.4	5.5	0.037	1.340785059	0.045404473	6.583554146	30.83673074	0.038429714	0.00969215	0	0	0	0	0.001857629	0.013760609	0	0.00468702	0.058340575	0	0.156236888	1.658263928	0.011693828	0.01189155	0.004443112	0.003029395	2.889158915	0.377330434	0.005218655	0.007166633	0.048868185
E012	21.1	1.2	5.5	0.048	1.315366453	0.023667493	4.91688306	25.38352212	0.024991286	0.00734555	0	0	0	0	0.001631953	0.013697912	0	0.00407481	0.059873785	0	0.11274977	2.071857288	0.014109042	0.003984736	0.006419647	0.002583143	2.675968526	0.406829572	0.005314703	0.006974637	0.059230033
E012	24.6	1.6	6.6	0.046	1.201842777	0.056814386	5.732203673	25.41764043	0.038352966	0.009259877	0	0	0	0	0.002152884	0.013537147	0	0.003959252	0.073421121	0	0.188671166	2.01109896	0.016914021	0.014833979	0	0.003815937	4.315702687	0.410518621	0.007549982	0.007223748	0.062479537
E012	26.5	1.8	6.7	0.037	1.131390401	0.05306921	5.746777443	31.35479008	0.031457604	0.009315116	0	0	0	0	0.001860162	0.017081308	0	0.003249284	0.074413158	0	0.140746937	2.412383189	0.021361853	0.009249025	0.009062658	0.002313063	2.899766077	0.526400175	0.007188446	0.007766412	0.059506219
E012	22	1.5	7	0.041	1.139320849	0.066782443	5.034937245	27.48372478	0.027876031	0.0091294	0	0	0	0	0.001984959	0.017145574	0	0.003552686	0.068127147	0	0.11776183	2.082798126	0.013446963	0.011762463	0.006411482	0.002024679	2.295310536	0.52640574	0.005069202	0.007517256	0.065507917
E012	30.8	2.3	7.4	0.027
E013	10.4	0.7	6.4	0.07	2.712813759	0.020443942	1.831271068	1.590043433	0.035943606	0	0.001536052	0	0	0	0.002382121	0	0	0.00200384	0.012431491	0	0.183846752	0.004444432	0	0.010333762	0.001683703	0	5.012334778	0.001121205	0	0.005652742	0.010830491
E013	6.9	0.5	7.6	0.091
E013	9.2	0.7	7.7	0.075	2.927219184	0.021671556	1.463799326	1.637115023	0.024740607	0	0.001511145	0	0	0	0.001718636	0	0	0.001433222	0.009997493	0	0.137933941	0.003236699	0	0.007879384	0.001348235	0	3.509755491	0.001010038	0	0.003990272	0.007816484
E013	6.7	0.6	9.4	0.108
E013	5.6	0.5	9.5	0.116
E013	8.7	0.9	10	0.095	1.94224534	0.013042012	1.746774902	2.933905644	0.017197402	0	0.004752558	0	0	0	0.001456959	0	0	0.001042522	0.00446663	0	0.092862039	0.002103126	0	0.005131899	0	0	3.101547875	0.000724368	0	0.003308913	0.005120126
E013	6.1	0.7	10.8	0.095
E013	7.9	0.9	11.5	0.079	2.604758953	0.018024328	1.415813551	1.939918803	0.020716431	0	0.001464059	0	0	0	0.002065345	0	0	0.002141709	0.007314022	0	0.126185493	0.002089736	0	0.007275941	0.000954305	0	3.03392547	0.000675331	0	0.003610423	0.006880996
E013	6	0.7	11.9	0.095	1.256248527	0.014330512	0.79633175	1.139531424	0.013808937	0	0.001130556	0	0	0	0.001117496	0	0	0.001297658	0.003894563	0	0.077710497	0.001362986	0	0.00433295	0	0	1.867251643	0.000393987	0	0.001826666	0.003677791
E013	7.2	0.9	12.5	0.058	1.574531072	0.022861013	1.038457236	1.121170451	0.021069934	0	0.000954254	0	0	0	0.001456422	0	0	0.00367174	0.008202274	0	0.11576391	0.004533579	0	0.006601528	0.000554471	0	3.047616986	0.001869037	0	0.003169237	0.008348311
E013	6	0.9	14.3	0.098
E013	5.8	0.9	16.3	0.087	1.242697559	0.033837561	0.559669691	0.848707113	0.011499981	0	0	0	0	0	0.001168077	0	0	0.001804386	0.003908289	0	0.06767934	0.001795159	0	0.004347908	0	0	1.177446571	0.000378602	0	0.001893009	0.003610087
E014	12.4	0.8	6.4	0.041	0.656656662	0.103406365	2.043071461	9.246600978	0.015026131	0.003372006	0	0	0	0	0.001621393	0	0	0.002150381	0.00130012	0	0.170123116	0.004265126	0	0.010206717	0	0	3.219796995	0.00138539	0	0.004722922	0.002600255
E014	12.5	0.9	6.9	0.046	0.447618078	0.049636856	2.607160069	11.30507996	0.018420846	0.004555263	0	0	0	0	0.002276246	0	0	0.00239128	0.001138369	0	0.129774025	0.003696868	0	0.007260515	0	0	2.564793953	0.000992479	0	0.003856491	0.001513001
E014	12	1	8.2	0.045	0.3809612	0.053433519	1.682779211	7.975168885	0.01271327	0.003441186	0	0	0	0	0.001746583	0	0	0.002627153	0.00071322	0	0.116241839	0.002908043	0	0.005842643	0	0	2.04400133	0.000700956	0	0.003063857	0.00111366
E014	10.7	0.9	8.8	0.045	0.394972626	0.0226111	1.610349908	9.258194845	0.013084995	0.004084543	0	0	0	0	0.001476329	0	0	0.002323384	0.000853236	0	0.125219754	0.00572428	0	0.005091596	0	0	2.515802218	0.000872145	0	0.002783169	0.000985818
E014	15.6	1.4	9	0.048
E014	11.7	1.1	9.5	0.05
E014	9.9	1.1	11.3	0.057	0.440389483	0.038756775	1.677388364	6.747739732	0.016203774	0.00295895	0	0	0	0	0.001968776	0	0	0.003747638	0.001261587	0	0.138745918	0.004139804	0	0.007251996	0	0	2.236696301	0.000774934	0	0.002999745	0.00192141
E014	8.6	1	11.5	0.043	0.633974264	0.175219018	2.985824477	5.506378757	0.017952336	0	0	0	0	0	0	0	0	0.007480608	0.00248414	0	0.155624085	0.002992631	0	0.008828263	0	0	2.353983911	0	0	0.004331563	0
E014	9.2	1.3	13.7	0.049
E014	7.8	1.1	14.3	0.052
E014	10.3	1.5	14.6	0.049	0.381520796	0.036478743	1.934358128	7.486264024	0.016671245	0.003168291	0	0	0	0	0.001864826	0	0	0.004347176	0.00128944	0	0.17072806	0.004684188	0	0.009462688	0	0	2.531408017	0.000936825	0	0.003479637	0.00103866
E014	10	1.5	15.3	0.045
E015	8.7	0.8	9.1	0.052	0.25869991	0.039655973	1.074288573	5.484498284	0.010434797	0.002608699	0	0	0	0	0.001752422	0	0	0.003129111	0.00098363	0	0.153258964	0.003597244	0	0.007066586	0	0	2.169374813	0.00078951	0	0.002491042	0.00139165
E015	9.3	0.9	10	0.05
E015	9.3	1	10.7	0.05
E015	11.5	1.5	12.9	0.05
E015	11.8	1.5	12.9	0.061
E015	8.8	1.2	13.7	0.051	0.299374741	0.030961588	1.134389145	5.217260892	0.009394644	0.002093664	0	0	0	0	0.001327104	0	0	0.001642024	0.000742844	0	0.121454944	0.003892815	0	0.004452128	0	0	1.771223532	0.000933369	0	0.002533429	0.001648902
E015	8.9	1.2	13.9	0.044	0.274633521	0.025332228	0.869669988	3.467946471	0.007386741	0.002175237	0	0	0	0	0.001680425	0	0	0.00309367	0.000959058	0	0.098395654	0.003342803	0	0.00423044	0	0	1.306968203	0.000546712	0	0.001913494	0.000899955
E015	11.1	1.5	13.9	0.043
E015	6.8	1.2	17.6	0.059
E015	8.5	1.5	17.8	0.044	0.353191894	0.031918364	1.160454094	5.003894439	0.009978142	0.002697952	0	0	0	0	0.001864161	0	0	0.003644878	0.001324596	0	0.1188651	0.00306969	0	0.006246461	0	0	1.632682747	0.000774959	0	0.002659173	0.001655545
E015	6.5	1.2	18.7	0.052	0.252202453	0.143103639	1.422664737	3.266819359	0.016926516	0	0	0	0	0	0	0	0	0	0	0	0.118149485	0	0	0	0	0	1.754108491	0	0	0.0033996	0.002621488
E021	26	4.8	18.4	0.049
E021	39.4	7.5	19.1	0.048
E021	29.4	6.3	21.3	0.039	3.544484525	0.081378471	6.33525805	35.17515829	0.46683103	0.012534428	0	0	0	0	0.002464431	0.410630672	0	0.008537865	0.598137677	0.008833957	0.819276915	7.418564144	0.078355245	0.054912375	0	0.009147596	5.05512863	0.114117229	0.001880259	0.008388846	0.012951949
E021	21.8	4.8	21.9	0.048	1.127010006	0.026756762	2.795034994	12.51212259	0.121990601	0.005346713	0	0	0	0	0.001540126	0.154514502	0	0.004531717	0.127863001	0.002071572	0.240093466	2.716741647	0.030517776	0.024064835	0	0.002118942	1.344014441	0.039126821	0.000622265	0.002898845	0.005651606
E021	33.8	7.5	22.1	0.043	3.266032028	0.082634973	9.058714382	42.13138749	0.458382529	0.014709171	0	0	0	0	0.002706547	0.408023026	0	0.005917999	0.525272498	0.008654226	0.802435483	5.396465461	0.080756086	0.047873967	0	0.007354579	4.410752633	0.091591087	0.001248067	0.00632543	0.011959508
E021	32.3	7.5	23.1	0.043	3.901690727	0.103862588	9.440988706	40.01731021	0.660682599	0.016242575	0	0	0	0	0.003072183	0.425091794	0	0.009332068	0.605280993	0.012076076	0.900277001	7.102728265	0.088451324	0.055362436	0.012606693	0.010071835	5.213019746	0.099231435	0.001803037	0.007244346	0.013430993
E021	21.2	5.2	24.3	0.043	1.757953547	0.04362105	3.53663922	16.08453447	0.263484969	0.0062518	0	0	0	0	0.001832603	0.223875622	0	0.005870248	0.286913128	0.005389452	0.493539618	5.629644724	0.053908463	0.037162732	0.010309365	0.004276164	2.924832334	0.058764733	0.001532642	0.004698759	0.010609527
E021	24.5	6	24.6	0.053	1.344490923	0.023261795	3.787033384	16.62030427	0.195198351	0.006025208	0	0	0	0	0.001804381	0.185231046	0	0.004403952	0.196247452	0.003388095	0.376359335	3.338902555	0.040386627	0.026911639	0.003905945	0.003374874	1.983449186	0.044389931	0.001044469	0.003459803	0.006369377
E021	23.3	5.9	25.2	0.044	2.248854574	0.079294513	5.509698418	26.18551377	0.341906339	0.011424915	0	0	0	0	0.00237307	0.264723826	0	0.006338458	0.348845035	0.005819314	0.571433784	7.080223328	0.060494756	0.033504339	0.008458647	0.005064745	3.221621768	0.068741372	0.000920199	0.005023791	0.00933529
E021	19.3	5	26	0.046
E021	11.9	4	33.6	0.049
E022	28.2	12.7	44.8	0.043	2.023211776	0.040361497	7.169951839	43.98767148	0.340665988	0.013811901	0	0	0	0	0.002800156	0.169271927	0	0.006232668	0.310782148	0.005452909	0.840387512	6.569807791	0.065246899	0.039430772	0.006530755	0.005421758	4.430839704	0.059954274	0.001261886	0.007747395	0.007971368
E022	22.7	12.2	53.7	0.047	2.783417882	0.238961013	7.162342144	32.26415069	0.669623142	0.030594108	0	0	0	0	0	0.264937833	0	0.009741766	0.573986516	0.01104832	1.549395316	10.42859925	0.039866186	0.067880263	0	0.005296438	7.059188908	0.111919387	0.002140535	0.012537418	0.020309252
E022	29.6	16	54.1	0.043
E022	17.6	9.7	54.9	0.05	1.493736418	0.039111238	4.431468516	21.07453196	0.198744421	0.007757944	0	0	0	0	0.00178138	0.10370209	0	0.004158088	0.182236568	0.003616602	0.475037834	4.861492451	0.043646828	0.030038423	0	0.003231094	2.440342798	0.038763249	0.001301284	0.005555482	0.005770413
E022	23.1	12.8	55.6	0.049
E022	12.8	7.6	59.4	0.046	0.878869796	0.042642076	2.768426165	15.69644261	0.142240852	0.005492407	0	0	0	0	0	0.08164645	0	0.003845766	0.122180343	0.002336921	0.343705244	3.118502691	0.022993472	0.019664101	0.004114753	0.001627304	1.591200669	0.029631315	0.000907985	0.002790393	0.006147768
E022	20.6	12.9	62.8	0.047	2.278795405	0.045271496	7.028486365	38.25473955	0.423482382	0.01381112	0	0	0	0	0.00269469	0.169436559	0	0.006200325	0.321643848	0.008127021	1.028694646	5.972295455	0.061370123	0.040986737	0.007831008	0.008388026	5.204573236	0.059337081	0.001279758	0.006929422	0.009829608
E022	22.1	14.1	63.8	0.049	1.96797027	0.098602318	10.39699394	51.58267864	0.346593689	0.015487777	0	0	0	0	0.00251579	0.158276803	0	0.004286138	0.370129647	0.006410096	0.926169894	3.823058595	0.072494401	0.033767513	0.004269506	0.005279847	5.292068871	0.056056774	0.001583437	0.005278123	0.007668992
E022	17.1	11.2	65.8	0.046	2.17806475	0.033402887	5.849063948	34.6536887	0.331652029	0.012696227	0	0	0	0	0.002062787	0.14253522	0	0.006118936	0.332980654	0.006699268	0.738061053	5.684530911	0.066754147	0.036237966	0.006818494	0.007478348	3.711762462	0.051597334	0.00170245	0.006233587	0.010456696
E022	21.6	14.8	68.6	0.043
E022	12.8	9.4	73.2	0.047	1.477206345	0.032293348	4.648431794	24.7729316	0.226101868	0.008502976	0	0	0	0	0.001765517	0.134266522	0	0.004597386	0.242082363	0.005033551	0.663747158	3.920470238	0.061126896	0.031677531	0.006550134	0.005614401	4.178889635	0.055518708	0.001119974	0.005074168	0.009057035
E022	16	12.4	77.6	0.049
E023	10.2	0.7	6.5	0.097	0.203332082	0.02552546	1.146403817	6.651321748	0.011563235	0.003283734	0	0	0	0	0.001297135	0	0	0.001642268	0.000788147	0	0.127679882	0.003883224	0	0.005497336	0	0.000114991	1.871788037	0.001015774	0	0.002270554	0.000780308
E023	13.1	0.9	7.1	0.063
E023	11.8	0.9	7.4	0.065	0.399455891	0.031659662	2.728709738	11.54473654	0.023359994	0.00501766	0	0	0	0	0.001767728	0	0	0.003262276	0.000884911	0	0.217551948	0.008015859	0	0.010316062	0	0	4.347595734	0.002433205	0	0.004629023	0.001490989
E023	10.1	0.8	7.5	0.08
E023	13.2	1.1	8.2	0.095	0.339561413	0.029716576	2.120400935	13.98839175	0.028489878	0.008439792	0	0	0	0	0.002639777	0	0	0.001405453	0.001090429	0	0.261848362	0.00619707	0	0.006048192	0	0	2.808116993	0.001616162	0	0.002202417	0.000898624
E023	12.7	1	8.2	0.054	0.384101123	0.036425146	2.498292146	12.26833984	0.022417128	0.005535093	0	0	0	0	0.002206167	0	0	0.00374182	0.001070027	0	0.230750421	0.007439212	0	0.007958227	0	0	3.586605336	0.002307691	0	0.003666119	0.000989289
E023	12.2	1	8.3	0.054
E023	11.2	0.9	8.5	0.064
E023	11.4	1.1	9.5	0.07	0.354310072	0.020184501	2.319355886	14.01022139	0.024860726	0.008286909	0	0	0	0	0.001811946	0	0	0.001800738	0.000777028	0	0.177228441	0.004960235	0	0.006331495	0	0	3.250527876	0.001816133	0	0.003358405	0.001527373
E023	10.7	1.3	11.8	0.059	0.314566564	0.034861233	1.429819514	9.097105652	0.017599803	0.005192631	0	0	0	0	0.001778059	0	0	0.003259246	0.001009902	0	0.217502871	0.005706865	0	0.006338833	0	0	2.262566942	0.001027222	0	0.002233801	0.000973405
E023	9.5	1.2	12.7	0.063
E023	9.4	1.3	14.1	0.077
E024	12.4	0.8	6.8	0.065	0.210475404	0.01885576	1.794329164	9.759689641	0.021541467	0.005412611	0	0	0	0	0.001307977	0	0	0.001256039	0.000916618	0	0.183072324	0.004662765	0	0.006252345	0	0	2.761895799	0.00149518	0	0.002577896	0.000817587
E024	10.3	0.7	7.2	0.066
E024	12.7	1	8.2	0.076
E024	10.3	0.9	9.1	0.073	0.299155228	0.021137914	2.657739651	7.991932193	0.019300583	0.003149467	0	0	0	0	0.001649153	0	0	0.002595366	0.001133882	0	0.139779715	0.007134781	0	0.007942492	0	0	2.844598788	0.001891173	0	0.003667729	0.000930157
E024	11.1	1	9.2	0.056	0.325470564	0.057119943	2.111830333	8.517069725	0.024475412	0.004206712	0	0	0	0	0.002294977	0	0	0.00336228	0.000907911	0	0.227003589	0.010465676	0	0.013015689	0	0	5.102562924	0.003324535	0	0.005812283	0.004151723
E024	8.9	0.9	10.3	0.081	0.253716356	0.022464469	1.718760683	8.228005013	0.014706751	0.004021086	0	0	0	0	0.001380618	0	0	0.00196406	0.000924327	0	0.137164095	0.005663499	0	0.006020377	0	0	2.334491675	0.001400362	0	0.002681825	0.001232322
E024	11.7	1.3	10.7	0.054	0.320409009	0.028398109	2.468032038	10.08315527	0.021940181	0.005076702	0	0	0	0	0.001494614	0	0	0.002954941	0.001221712	0	0.153540502	0.009033116	0	0.008039657	0	0	2.956257673	0.001738688	0	0.003148435	0.001741665
E024	13.4	1.4	10.7	0.056
E024	10.9	1.2	10.8	0.06	0.385684467	0	2.96930172	9.109409644	0.045894608	0	0	0	0	0	0.004980264	0	0	0	0.002334791	0	0.319147905	0.012873559	0	0.015448271	0	0	5.413479643	0.004227727	0	0.007515958	0.004673936
E024	14.5	1.7	11.5	0.056
E024	12.2	1.6	13	0.063	0.259475751	0.033347259	2.328234765	11.94362068	0.025348015	0.007845814	0	0	0	0	0.002005006	0	0	0.003186114	0.001205791	0	0.186607297	0.01134112	0	0.007979941	0	0	3.819908055	0.002783895	0	0.003932495	0.001699739
E024	9.6	1.5	16	0.058
