# Supplementary material for: Acylsugar amount and fatty acid profile differentially suppress oviposition by western flower thrips, Frankliniella occidentalis, on tomato and interspecific hybrid flowers
Source: PLoS One. 2018 Jul 31;13(7):e0201583. doi: 10.1371/journal.pone.0201583 (PMC6067722; doi:10.1371/journal.pone.0201583)
Supplement: S3 File — (TXT) [file pone.0201583.s007.txt]

Date	Line source	Entry	Flower Stage	Petal	Sepal	Stamen	Pistil
8/6/2014	Field	E001	1	0	0	0	0
8/6/2014	Field	E001	2	0	0	0	1
8/6/2014	Field	E001	3	0	0	0	0
8/6/2014	Field	E001	4	10	0	3	1
8/6/2014	Field	E001	1	0	0	0	0
8/6/2014	Field	E001	2	0	0	0	0
8/6/2014	Field	E001	3	0	0	0	0
8/6/2014	Field	E001	4	3	2	4	0
8/6/2014	Field	E001	1	0	0	0	0
8/6/2014	Field	E001	2	0	0	0	0
8/6/2014	Field	E001	3	0	0	0	0
8/6/2014	Field	E001	4	3	0	2	0
8/14/2014	Field	E001	1	0	0	0	0
8/14/2014	Field	E001	2	0	0	0	0
8/14/2014	Field	E001	3	0	0	0	0
8/14/2014	Field	E001	4	9	0	4	0
8/14/2014	Field	E001	1	0	0	0	0
8/14/2014	Field	E001	2	0	0	0	0
8/14/2014	Field	E001	3	0	0	0	0
8/14/2014	Field	E001	4	8	0	8	0
8/14/2014	Field	E001	1	0	0	0	0
8/14/2014	Field	E001	2	0	0	0	0
8/14/2014	Field	E001	3	0	1	0	0
8/14/2014	Field	E001	4	5	2	2	9
8/20/2014	Field	E001	1	0	0	0	0
8/20/2014	Field	E001	2	0	0	0	0
8/20/2014	Field	E001	3	0	0	0	0
8/20/2014	Field	E001	4	9	0	3	0
8/20/2014	Field	E001	1	0	0	0	0
8/20/2014	Field	E001	2	0	0	0	0
8/20/2014	Field	E001	3	0	0	0	5
8/20/2014	Field	E001	4	7	0	0	0
8/20/2014	Field	E001	1	0	0	0	0
8/20/2014	Field	E001	2	0	0	0	0
8/20/2014	Field	E001	3	1	0	0	0
8/20/2014	Field	E001	4	4	0	0	0
8/6/2014	Field	E002	1	0	0	0	0
8/6/2014	Field	E002	2	0	0	0	0
8/6/2014	Field	E002	3	3	0	0	0
8/6/2014	Field	E002	4	4	0	3	2
8/6/2014	Field	E002	1	0	0	0	0
8/6/2014	Field	E002	2	0	0	0	0
8/6/2014	Field	E002	3	1	0	0	0
8/6/2014	Field	E002	4	4	0	0	0
8/6/2014	Field	E002	1	0	0	0	0
8/6/2014	Field	E002	2	0	0	0	0
8/6/2014	Field	E002	3	0	0	1	0
8/14/2014	Field	E002	1	0	0	0	0
8/14/2014	Field	E002	2	0	0	0	0
8/14/2014	Field	E002	3	0	0	0	2
8/14/2014	Field	E002	4	15	0	0	2
8/14/2014	Field	E002	1	0	0	0	0
8/14/2014	Field	E002	2	0	0	0	0
8/14/2014	Field	E002	3	3	0	0	2
8/14/2014	Field	E002	4	4	0	4	1
8/14/2014	Field	E002	1	0	0	0	0
8/14/2014	Field	E002	2	0	0	0	0
8/14/2014	Field	E002	3	0	0	0	2
8/14/2014	Field	E002	4	3	0	2	3
8/20/2014	Field	E002	1	0	0	0	0
8/20/2014	Field	E002	2	0	0	0	0
8/20/2014	Field	E002	3	0	0	0	1
8/20/2014	Field	E002	4	11	0	2	0
8/20/2014	Field	E002	1	0	0	0	0
8/20/2014	Field	E002	2	0	0	0	0
8/20/2014	Field	E002	3	3	0	0	0
8/20/2014	Field	E002	4	6	0	0	0
8/20/2014	Field	E002	1	0	0	0	0
8/20/2014	Field	E002	2	0	0	0	0
8/20/2014	Field	E002	3	4	0	0	0
8/20/2014	Field	E002	4	11	0	2	0
8/6/2014	Field	E003	4	10	0	0	3
8/6/2014	Field	E003	1	0	0	0	0
8/6/2014	Field	E003	2	0	0	0	0
8/6/2014	Field	E003	3	3	3	0	0
8/6/2014	Field	E003	4	0	0	0	2
8/6/2014	Field	E003	1	0	0	0	0
8/6/2014	Field	E003	2	0	0	0	2
8/6/2014	Field	E003	3	2	0	0	0
8/6/2014	Field	E003	4	2	0	3	0
8/6/2014	Field	E003	1	0	0	0	0
8/6/2014	Field	E003	2	0	0	0	0
8/6/2014	Field	E003	3	1	2	0	0
8/6/2014	Field	E003	4	4	0	2	0
8/14/2014	Field	E003	1	0	1	0	0
8/14/2014	Field	E003	2	0	0	0	0
8/14/2014	Field	E003	3	0	0	0	0
8/14/2014	Field	E003	4	3	2	0	1
8/14/2014	Field	E003	1	0	0	0	0
8/14/2014	Field	E003	2	0	0	0	0
8/14/2014	Field	E003	3	1	0	0	0
8/14/2014	Field	E003	4	5	0	0	0
8/14/2014	Field	E003	1	0	0	0	0
8/14/2014	Field	E003	2	0	0	0	0
8/14/2014	Field	E003	3	0	0	0	0
8/14/2014	Field	E003	4	3	0	0	1
8/20/2014	Field	E003	1	0	0	0	0
8/20/2014	Field	E003	2	0	0	0	0
8/20/2014	Field	E003	3	7	0	3	0
8/20/2014	Field	E003	4	20	0	0	0
8/20/2014	Field	E003	1	0	0	0	0
8/20/2014	Field	E003	2	0	0	0	0
8/20/2014	Field	E003	3	5	0	3	0
8/20/2014	Field	E003	4	15	0	0	0
8/20/2014	Field	E003	1	0	0	0	0
8/20/2014	Field	E003	2	0	0	0	0
8/20/2014	Field	E003	3	7	0	0	0
8/20/2014	Field	E003	4	12	0	2	0
8/5/2014	Field	E003	1	0	0	0	0
8/5/2014	Field	E003	2	0	0	0	0
8/5/2014	Field	E003	3	0	0	0	0
8/5/2014	Field	E003	4	5	0	0	0
8/5/2014	Field	E003	1	0	0	0	0
8/5/2014	Field	E003	2	0	0	0	0
8/5/2014	Field	E003	3	4	0	4	3
8/5/2014	Field	E003	4	0	0	0	2
8/5/2014	Field	E003	1	0	0	0	0
8/5/2014	Field	E003	2	0	0	0	0
8/5/2014	Field	E003	3	4	0	0	1
8/5/2014	Field	E003	4	3	0	0	0
8/6/2014	Field	E004	1	0	0	0	0
8/6/2014	Field	E004	2	2	0	1	1
8/6/2014	Field	E004	3	4	2	2	0
8/6/2014	Field	E004	4	7	0	1	0
8/6/2014	Field	E004	1	0	0	0	0
8/6/2014	Field	E004	2	0	4	3	0
8/6/2014	Field	E004	3	3	1	0	0
8/6/2014	Field	E004	4	23	14	7	0
8/6/2014	Field	E004	1	0	0	0	0
8/6/2014	Field	E004	2	0	0	0	1
8/6/2014	Field	E004	3	3	2	0	0
8/6/2014	Field	E004	4	5	0	3	3
8/14/2014	Field	E004	1
8/14/2014	Field	E004	2	0	0	0	0
8/14/2014	Field	E004	3	0	0	0	0
8/14/2014	Field	E004	4	15	0	3	0
8/14/2014	Field	E004	1
8/14/2014	Field	E004	2	0	0	0	0
8/14/2014	Field	E004	3	1	0	0	0
8/14/2014	Field	E004	4	7	0	2	0
8/14/2014	Field	E004	1
8/14/2014	Field	E004	2	0	0	0	0
8/14/2014	Field	E004	3	8	0	0	0
8/14/2014	Field	E004	4	10	0	0	1
8/20/2014	Field	E004	1	0	0	0	0
8/20/2014	Field	E004	2	4	0	0	0
8/20/2014	Field	E004	3	8	0	0	0
8/20/2014	Field	E004	4	14	0
8/20/2014	Field	E004	1	0	0	0	0
8/20/2014	Field	E004	2
8/20/2014	Field	E004	3	6	0	1	0
8/20/2014	Field	E004	4	19	4	10	0
8/20/2014	Field	E004	1	0	0	0	0
8/20/2014	Field	E004	2	0	0	0	0
8/20/2014	Field	E004	3	6	0	0	0
8/20/2014	Field	E004	4	4	0	8	0
8/5/2014	Field	E004	1	0	0	0	0
8/5/2014	Field	E004	2	4	0	4	0
8/5/2014	Field	E004	3	3	7	1	0
8/5/2014	Field	E004	4	5	15	5	0
8/5/2014	Field	E004	1	0	0	0	0
8/5/2014	Field	E004	2	9	4	5	0
8/5/2014	Field	E004	3	4	18	2	2
8/5/2014	Field	E004	4	3	7	0	0
8/5/2014	Field	E004	1	0	0	0	0
8/5/2014	Field	E004	2	4	0	0	2
8/5/2014	Field	E004	3	5	13	8	3
8/5/2014	Field	E004	4	11	6	16	2
8/6/2014	Field	E006	1	0	1	0	0
8/6/2014	Field	E006	2	0	0	0	0
8/6/2014	Field	E006	3	0	0	0	0
8/6/2014	Field	E006	4	0	0	0	0
8/6/2014	Field	E006	1	0	0	0	0
8/6/2014	Field	E006	2	0	0	0	0
8/6/2014	Field	E006	3	0	0	0	0
8/6/2014	Field	E006	4	1	0	0	0
8/6/2014	Field	E006	1	0	2	0	0
8/6/2014	Field	E006	2	0	0	0	0
8/6/2014	Field	E006	3	0	0	0	0
8/6/2014	Field	E006	4	7	0	5	0
8/14/2014	Field	E006	1	0	1	0	0
8/14/2014	Field	E006	2	2	0	0	0
8/14/2014	Field	E006	3	1	0	0	0
8/14/2014	Field	E006	4	6	0	0	0
8/14/2014	Field	E006	1	0	0	0	0
8/14/2014	Field	E006	2	2	0	0	0
8/14/2014	Field	E006	3	0	0	1	0
8/14/2014	Field	E006	4	9	2	4	0
8/14/2014	Field	E006	1	0	0	0	0
8/14/2014	Field	E006	2	0	0	0	0
8/14/2014	Field	E006	3	0	1	0	0
8/14/2014	Field	E006	4	10	0	1	0
8/20/2014	Field	E006	1	0	0	0	0
8/20/2014	Field	E006	2	0	0	0	0
8/20/2014	Field	E006	3	1	0	0	0
8/20/2014	Field	E006	4	5	0	2	0
8/20/2014	Field	E006	1	0	0	0	0
8/20/2014	Field	E006	2	0	0	0	0
8/20/2014	Field	E006	3	5	0	0	0
8/20/2014	Field	E006	4	15	0	0	0
8/20/2014	Field	E006	1	0	0	0	0
8/20/2014	Field	E006	2	0	0	0	0
8/20/2014	Field	E006	3	0	0	0	0
8/20/2014	Field	E006	4	7	0	7	0
8/6/2014	Field	E007	1	0	2	0	0
8/6/2014	Field	E007	2	0	0	0	0
8/6/2014	Field	E007	3	3	0	1	0
8/6/2014	Field	E007	4	9	2	0	1
8/6/2014	Field	E007	1	0	0	0	0
8/6/2014	Field	E007	2	0	0	0	0
8/6/2014	Field	E007	3	0	0	0	0
8/6/2014	Field	E007	4	1	4	0	1
8/6/2014	Field	E007	1	0	0	0	0
8/6/2014	Field	E007	2	0	0	0	0
8/6/2014	Field	E007	3	5	0	1	0
8/6/2014	Field	E007	4	5	0	0	0
8/14/2014	Field	E007	1	1	2	0	0
8/14/2014	Field	E007	2	0	1	0	0
8/14/2014	Field	E007	3	0	0	0	0
8/14/2014	Field	E007	4	16	0	3	0
8/14/2014	Field	E007	1	0	0	0	0
8/14/2014	Field	E007	2	0	0	0	0
8/14/2014	Field	E007	3	3	0	0	0
8/14/2014	Field	E007	4	10	1	3	1
8/14/2014	Field	E007	1	0	0	0	0
8/14/2014	Field	E007	2	0	0	0	0
8/14/2014	Field	E007	3	11	0	0	1
8/14/2014	Field	E007	4	8	0	0	0
8/20/2014	Field	E007	1	0	0	0	0
8/20/2014	Field	E007	2	0	0	0	0
8/20/2014	Field	E007	3	3	0	0	1
8/20/2014	Field	E007	4	14	7	4	0
8/20/2014	Field	E007	1	0	0	0	0
8/20/2014	Field	E007	2	0	0	0	0
8/20/2014	Field	E007	3	1	0	0	0
8/20/2014	Field	E007	4	6	0	4	0
8/20/2014	Field	E007	1	0	0	0	0
8/20/2014	Field	E007	2	0	0	0	1
8/20/2014	Field	E007	3	0	0	0	0
8/20/2014	Field	E007	4	22	0	12	2
8/5/2014	Field	E007	1
8/5/2014	Field	E007	2	2	0	0	0
8/5/2014	Field	E007	3	1	0	1	0
8/5/2014	Field	E007	4	6	0	0	0
8/5/2014	Field	E007	1
8/5/2014	Field	E007	2	0	0	0	0
8/5/2014	Field	E007	3	3	0	0	0
8/5/2014	Field	E007	4	2	0	0	3
8/5/2014	Field	E007	1
8/5/2014	Field	E007	2	0	0	0	0
8/5/2014	Field	E007	3	7	0	0	0
8/5/2014	Field	E007	4	4	0	3	3
8/6/2014	Field	E008	1	0	0	0	0
8/6/2014	Field	E008	2	0	0	0	0
8/6/2014	Field	E008	3	7	3	1	0
8/6/2014	Field	E008	4	8	0	6	0
8/6/2014	Field	E008	1	0	0	0	0
8/6/2014	Field	E008	2	0	0	0	0
8/6/2014	Field	E008	3	3	3	0	1
8/6/2014	Field	E008	4	0	0	0	0
8/6/2014	Field	E008	1	0	0	0	0
8/6/2014	Field	E008	2	0	0	0	0
8/6/2014	Field	E008	3	2	1	0	1
8/6/2014	Field	E008	4	3	1	0	0
8/14/2014	Field	E008	1	0	0	0	0
8/14/2014	Field	E008	2	2	0	0	0
8/14/2014	Field	E008	3	5	0	1	0
8/14/2014	Field	E008	4	5	0	3	1
8/14/2014	Field	E008	1	0	0	0	0
8/14/2014	Field	E008	2	0	2	0	0
8/14/2014	Field	E008	3	2	0	0	1
8/14/2014	Field	E008	4	7	1	4	2
8/14/2014	Field	E008	1	0	0	0	0
8/14/2014	Field	E008	2	0	0	0	0
8/14/2014	Field	E008	3	8	0	0	3
8/14/2014	Field	E008	4	1	6	2	7
8/20/2014	Field	E008	1	0	1	0	0
8/20/2014	Field	E008	2	0	0	0	0
8/20/2014	Field	E008	3	4	0	0	0
8/20/2014	Field	E008	4	2	0	2	0
8/20/2014	Field	E008	1	0	0	0	0
8/20/2014	Field	E008	2	0	0	0	0
8/20/2014	Field	E008	3	5	0	0	1
8/20/2014	Field	E008	4	12	7	8	0
8/20/2014	Field	E008	1	0	1	0	0
8/20/2014	Field	E008	2	0	0	0	0
8/20/2014	Field	E008	3	4	0	0	4
8/20/2014	Field	E008	4	9	10	13	0
7/22/2014	Lathe house	E009	1	0	0	0	0
7/22/2014	Lathe house	E009	2	0	0	0	0
7/22/2014	Lathe house	E009	3	6	0	0	0
7/22/2014	Lathe house	E009	4	22	0	11	0
7/22/2014	Lathe house	E009	1	0	0	0	2
7/22/2014	Lathe house	E009	2	0	0	0	0
7/22/2014	Lathe house	E009	3	0	0	1	0
7/22/2014	Lathe house	E009	4	26	0	0	0
7/22/2014	Lathe house	E009	1
7/22/2014	Lathe house	E009	2	0	0	0	0
7/22/2014	Lathe house	E009	3	5	1	7	0
7/22/2014	Lathe house	E009	4	10	0	0	1
7/21/2014	Lathe house	E009	1	0	4	0	0
7/21/2014	Lathe house	E009	2	3	0	0	0
7/21/2014	Lathe house	E009	3	10	4	0	0
7/21/2014	Lathe house	E009	4	11	0	3	0
7/21/2014	Lathe house	E009	1	0	0	0	0
7/21/2014	Lathe house	E009	2	2	0	1	0
7/21/2014	Lathe house	E009	3	3	0	5	0
7/21/2014	Lathe house	E009	4	24	0	0	0
7/21/2014	Lathe house	E009	1	0	1	0	0
7/21/2014	Lathe house	E009	2	2	0	0	0
7/21/2014	Lathe house	E009	3	0	1	0	0
7/21/2014	Lathe house	E009	4	16	2	0	1
7/28/2014	Lathe house	E009	1	0	0	0	0
7/28/2014	Lathe house	E009	2	0	0	0	0
7/28/2014	Lathe house	E009	3	0	3	1	0
7/28/2014	Lathe house	E009	4	10	0	13	0
7/28/2014	Lathe house	E009	1	0	0	0	0
7/28/2014	Lathe house	E009	2	0	0	0	0
7/28/2014	Lathe house	E009	3	5	0	4	0
7/28/2014	Lathe house	E009	4	13	0	4	0
7/28/2014	Lathe house	E009	1	0	0	0	0
7/28/2014	Lathe house	E009	2	0	0	0	0
7/28/2014	Lathe house	E009	3	0	0	0	0
7/28/2014	Lathe house	E009	4	10	0	0	0
9/15/2014	Lathe house	E009	1	0	0	0	0
9/15/2014	Lathe house	E009	2
9/15/2014	Lathe house	E009	3	0	0	1	0
9/15/2014	Lathe house	E009	4	1	0	0	1
9/15/2014	Lathe house	E009	1	0	0	0	0
9/15/2014	Lathe house	E009	2	0	1	0	0
9/15/2014	Lathe house	E009	3	4	0	3	0
9/15/2014	Lathe house	E009	4	1	0	2	0
9/15/2014	Lathe house	E009	1	0	0	0	0
9/15/2014	Lathe house	E009	2
9/15/2014	Lathe house	E009	3	0	0	0	0
9/15/2014	Lathe house	E009	4	4	0	1	0
9/15/2014	Lathe house	E009	1	0	0	0	0
9/15/2014	Lathe house	E009	2	0	0	0	0
9/15/2014	Lathe house	E009	3	1	2	0	0
9/15/2014	Lathe house	E009	4
9/15/2014	Lathe house	E009	1	0	0	0	0
9/15/2014	Lathe house	E009	2	1	0	0	0
9/15/2014	Lathe house	E009	3	0	0	0	0
9/15/2014	Lathe house	E009	4	0	0	2	0
9/15/2014	Lathe house	E009	1	0	0	0	0
9/15/2014	Lathe house	E009	2	0	0	0	0
9/15/2014	Lathe house	E009	3	2	0	2	0
9/15/2014	Lathe house	E009	4	0	0	0	0
8/26/2014	Lathe house	E009	1	0	0	0	0
8/26/2014	Lathe house	E009	2	0	0	0	0
8/26/2014	Lathe house	E009	3	0	0	1	0
8/26/2014	Lathe house	E009	4	13	2	0	0
8/26/2014	Lathe house	E009	1	0	1	0	0
8/26/2014	Lathe house	E009	2	0	0	0	0
8/26/2014	Lathe house	E009	3	1	0	0	0
8/26/2014	Lathe house	E009	4	16	0	0	0
8/26/2014	Lathe house	E009	1	0	0	0	0
8/26/2014	Lathe house	E009	2	0	0	0	0
8/26/2014	Lathe house	E009	3	2	0	0	0
8/26/2014	Lathe house	E009	4	16	0	0	0
8/26/2014	Lathe house	E009	1	0	4	0	0
8/26/2014	Lathe house	E009	2	0	0	3	0
8/26/2014	Lathe house	E009	3	0	4	0	0
8/26/2014	Lathe house	E009	4	33	0	0	1
8/26/2014	Lathe house	E009	1	0	0	0	0
8/26/2014	Lathe house	E009	2	0	0	0	0
8/26/2014	Lathe house	E009	3	0	0	0	0
8/26/2014	Lathe house	E009	4	4	0	0	0
8/26/2014	Lathe house	E009	1	0	0	0	0
8/26/2014	Lathe house	E009	2	0	0	2	0
8/26/2014	Lathe house	E009	3	4	0	0	0
8/26/2014	Lathe house	E009	4	21	0	1	0
8/6/2014	Field	E011	1	0	0	0	0
8/6/2014	Field	E011	2	0	0	0	0
8/6/2014	Field	E011	3	0	0	1	0
8/6/2014	Field	E011	4	0	1	0	0
8/6/2014	Field	E011	1	0	0	0	0
8/6/2014	Field	E011	2	0	2	0	0
8/6/2014	Field	E011	3	1	0	0	0
8/6/2014	Field	E011	4	0	0	0	0
8/6/2014	Field	E011	1	0	5	0	0
8/6/2014	Field	E011	2	0	0	0	0
8/6/2014	Field	E011	3	0	0	0	0
8/6/2014	Field	E011	4	0	0	0	0
8/14/2014	Field	E011	1	0	8	0	0
8/14/2014	Field	E011	2	1	6	1	0
8/14/2014	Field	E011	3	1	12	1	0
8/14/2014	Field	E011	4	6	1	0	0
8/14/2014	Field	E011	1	0	9	0	0
8/14/2014	Field	E011	2	0	17	0	0
8/14/2014	Field	E011	3	0	9	2	0
8/14/2014	Field	E011	4	8	7	3	0
8/14/2014	Field	E011	1	0	5	0	0
8/14/2014	Field	E011	2	0	10	0	0
8/14/2014	Field	E011	3	2	7	1	0
8/14/2014	Field	E011	4	5	10	0	0
8/20/2014	Field	E011	1	0	0	0	0
8/20/2014	Field	E011	2	0	5	0	0
8/20/2014	Field	E011	3	5	0	0	3
8/20/2014	Field	E011	4	4	0	1	0
8/20/2014	Field	E011	1	0	0	0	0
8/20/2014	Field	E011	2	0	0	3	0
8/20/2014	Field	E011	3	4	0	0	0
8/20/2014	Field	E011	4	1	0	0	0
8/20/2014	Field	E011	1	0	5	0	0
8/20/2014	Field	E011	2	0	7	0	0
8/20/2014	Field	E011	3	0	1	0	0
8/20/2014	Field	E011	4	4	0	0	0
8/5/2014	Field	E011	1	4	2	0	0
8/5/2014	Field	E011	2	0	3	0	0
8/5/2014	Field	E011	3	2	2	3	1
8/5/2014	Field	E011	4	2	0	0	0
8/5/2014	Field	E011	1	0	4	0	0
8/5/2014	Field	E011	2	0	5	0	0
8/5/2014	Field	E011	3	2	0	2	0
8/5/2014	Field	E011	4	8	0	15	0
8/5/2014	Field	E011	1	0	2	0	0
8/5/2014	Field	E011	2	0	0	0	0
8/5/2014	Field	E011	3	0	0	0	0
8/5/2014	Field	E011	4	3	0	0	0
7/22/2014	Lathe house	E011	1	0	8	0	0
7/22/2014	Lathe house	E011	2	0	0	0	1
7/22/2014	Lathe house	E011	3	6	0	3	0
7/22/2014	Lathe house	E011	4	6	0	7	0
7/22/2014	Lathe house	E011	1	0	2	0	0
7/22/2014	Lathe house	E011	2
7/22/2014	Lathe house	E011	3	10	0	3	0
7/22/2014	Lathe house	E011	4	5	0	6	0
7/22/2014	Lathe house	E011	1	0	0	0	0
7/22/2014	Lathe house	E011	2
7/22/2014	Lathe house	E011	3	3	0	4	0
7/22/2014	Lathe house	E011	4	3	0	0	0
7/21/2014	Lathe house	E011	1	17	0	0	0
7/21/2014	Lathe house	E011	2	2	5	0	0
7/21/2014	Lathe house	E011	3	0	4	0	0
7/21/2014	Lathe house	E011	4	28	20	6	0
7/21/2014	Lathe house	E011	1	0	10	0	0
7/21/2014	Lathe house	E011	2	2	8	0	0
7/21/2014	Lathe house	E011	3	6	4	5	0
7/21/2014	Lathe house	E011	4	8	18	0	10
7/21/2014	Lathe house	E011	1	19	0	0	0
7/21/2014	Lathe house	E011	2	1	10	0	0
7/21/2014	Lathe house	E011	3	3	0	3	0
7/21/2014	Lathe house	E011	4	5	21	8	0
7/28/2014	Lathe house	E011	1	0	2	0	0
7/28/2014	Lathe house	E011	2	0	2	0	0
7/28/2014	Lathe house	E011	3	0	6	0	0
7/28/2014	Lathe house	E011	4	5	3	3	1
7/28/2014	Lathe house	E011	1	0	0	0	0
7/28/2014	Lathe house	E011	2	0	2	1	0
7/28/2014	Lathe house	E011	3	0	0	2	0
7/28/2014	Lathe house	E011	4	4	0	1	0
7/28/2014	Lathe house	E011	1	0	0	0	0
7/28/2014	Lathe house	E011	2	0	5	0	0
7/28/2014	Lathe house	E011	3	0	4	0	0
7/28/2014	Lathe house	E011	4	5	0	2	0
9/15/2014	Lathe house	E011	1	0	3	0	0
9/15/2014	Lathe house	E011	2	0	5	0	0
9/15/2014	Lathe house	E011	3
9/15/2014	Lathe house	E011	4	0	3	0	0
9/15/2014	Lathe house	E011	1	0	2	0	0
9/15/2014	Lathe house	E011	2	0	2	0	0
9/15/2014	Lathe house	E011	3
9/15/2014	Lathe house	E011	4	0	2	0	0
9/15/2014	Lathe house	E011	1	0	3	0	0
9/15/2014	Lathe house	E011	2	1	0	0	0
9/15/2014	Lathe house	E011	3
9/15/2014	Lathe house	E011	4	0	10	0	0
9/15/2014	Lathe house	E011	1	0	2	0	0
9/15/2014	Lathe house	E011	2	0	1	0	0
9/15/2014	Lathe house	E011	3
9/15/2014	Lathe house	E011	4	2	2	0	0
9/15/2014	Lathe house	E011	1	0	0	0	0
9/15/2014	Lathe house	E011	2	0	0	0	0
9/15/2014	Lathe house	E011	3
9/15/2014	Lathe house	E011	4	0	3	1	0
9/15/2014	Lathe house	E011	1	0	1	0	0
9/15/2014	Lathe house	E011	2	0	4	0	0
9/15/2014	Lathe house	E011	3
9/15/2014	Lathe house	E011	4	2	4	0	0
8/26/2014	Lathe house	E011	1	0	2	0	0
8/26/2014	Lathe house	E011	2	0	0	0	0
8/26/2014	Lathe house	E011	3	0	0	0	0
8/26/2014	Lathe house	E011	4	5	1	13	0
8/26/2014	Lathe house	E011	1	2	0	0	0
8/26/2014	Lathe house	E011	2	0	4	0	0
8/26/2014	Lathe house	E011	3	0	0	0	0
8/26/2014	Lathe house	E011	4	15	6	0	0
8/26/2014	Lathe house	E011	1	0	2	0	0
8/26/2014	Lathe house	E011	2	0	0	0	0
8/26/2014	Lathe house	E011	3	0	0	1	0
8/26/2014	Lathe house	E011	4	7	2	4	0
8/26/2014	Lathe house	E011	1	2	0	0	0
8/26/2014	Lathe house	E011	2	5	0	2	0
8/26/2014	Lathe house	E011	3	0	0	2	0
8/26/2014	Lathe house	E011	4	10	5	0	0
8/26/2014	Lathe house	E011	1	0	1	0	0
8/26/2014	Lathe house	E011	2	0	0	0	0
8/26/2014	Lathe house	E011	3
8/26/2014	Lathe house	E011	4	3	0	0	0
8/26/2014	Lathe house	E011	1	1	0	0	0
8/26/2014	Lathe house	E011	2	0	4	0	0
8/26/2014	Lathe house	E011	3	0	0	0	0
8/26/2014	Lathe house	E011	4	2	0	0	0
8/6/2014	Field	E012	1	0	0	0	0
8/6/2014	Field	E012	2	0	0	0	0
8/6/2014	Field	E012	3	0	0	0	0
8/6/2014	Field	E012	4	0	0	0	0
8/6/2014	Field	E012	1	0	0	0	0
8/6/2014	Field	E012	2	0	0	0	0
8/6/2014	Field	E012	3	0	0	0	0
8/6/2014	Field	E012	4	0	0	0	0
8/6/2014	Field	E012	1	0	0	0	0
8/6/2014	Field	E012	2	0	0	0	0
8/6/2014	Field	E012	3	0	0	0	0
8/6/2014	Field	E012	4	0	0	0	0
8/14/2014	Field	E012	1
8/14/2014	Field	E012	2
8/14/2014	Field	E012	3
8/14/2014	Field	E012	4
8/14/2014	Field	E012	1
8/14/2014	Field	E012	2
8/14/2014	Field	E012	3
8/14/2014	Field	E012	4
8/14/2014	Field	E012	1
8/14/2014	Field	E012	2
8/14/2014	Field	E012	3
8/14/2014	Field	E012	4
8/20/2014	Field	E012	1	0	0	0	0
8/20/2014	Field	E012	2	2	0	0	0
8/20/2014	Field	E012	3	0	0	0	0
8/20/2014	Field	E012	4	0	0	0	2
8/20/2014	Field	E012	1	0	0	0	0
8/20/2014	Field	E012	2	2	0	0	0
8/20/2014	Field	E012	3	0	0	0	0
8/20/2014	Field	E012	4	3	0	1	0
8/20/2014	Field	E012	1	0	0	0	0
8/20/2014	Field	E012	2	0	0	0	0
8/20/2014	Field	E012	3	0	0	0	0
8/20/2014	Field	E012	4	7	0	0	0
8/5/2014	Field	E012	1	0	0	0	0
8/5/2014	Field	E012	2	1	0	0	1
8/5/2014	Field	E012	3	4	0	0	0
8/5/2014	Field	E012	4	0	0	0	0
8/5/2014	Field	E012	1	0	0	7	0
8/5/2014	Field	E012	2	0	0	0	0
8/5/2014	Field	E012	3	0	0	0	0
8/5/2014	Field	E012	4	0	0	0	0
8/5/2014	Field	E012	1	0	0	0	0
8/5/2014	Field	E012	2	0	0	0	0
8/5/2014	Field	E012	3	3	0	0	0
8/5/2014	Field	E012	4	1	0	0	0
8/6/2014	Field	E013	1	0	0	0	0
8/6/2014	Field	E013	2	0	0	0	0
8/6/2014	Field	E013	3	0	0	0	0
8/6/2014	Field	E013	4	4	2	2	1
8/6/2014	Field	E013	1	0	0	0	0
8/6/2014	Field	E013	2	0	0	0	0
8/6/2014	Field	E013	3	0	0	0	0
8/6/2014	Field	E013	4	5	2	0	3
8/6/2014	Field	E013	1	0	0	0	0
8/6/2014	Field	E013	2	0	0	0	0
8/6/2014	Field	E013	3	0	0	0	0
8/6/2014	Field	E013	4	3	0	0	0
8/14/2014	Field	E013	1	0	0	0	0
8/14/2014	Field	E013	2	0	8	0	0
8/14/2014	Field	E013	3	5	0	0	0
8/14/2014	Field	E013	4	5	0	0	0
8/14/2014	Field	E013	1	0	0	0	0
8/14/2014	Field	E013	2	0	0	0	0
8/14/2014	Field	E013	3	0	0	0	1
8/14/2014	Field	E013	4	2	0	2	0
8/14/2014	Field	E013	1	0	0	0	0
8/14/2014	Field	E013	2	0	0	0	0
8/14/2014	Field	E013	3	0	0	0	2
8/14/2014	Field	E013	4	3	0	0	0
8/20/2014	Field	E013	1	0	0	0	0
8/20/2014	Field	E013	2	0	0	0	0
8/20/2014	Field	E013	3	0	0	0	0
8/20/2014	Field	E013	4	5	0	0	0
8/20/2014	Field	E013	1	0	0	0	0
8/20/2014	Field	E013	2	0	0	0	0
8/20/2014	Field	E013	3	0	0	0	0
8/20/2014	Field	E013	4	2	0	0	0
8/20/2014	Field	E013	1	0	0	0	0
8/20/2014	Field	E013	2	0	0	0	0
8/20/2014	Field	E013	3	0	0	0	0
8/20/2014	Field	E013	4	3	0	0	0
8/6/2014	Field	E014	1	0	0	0	0
8/6/2014	Field	E014	2	0	0	0	0
8/6/2014	Field	E014	3	0	0	0	0
8/6/2014	Field	E014	4	2	0	0	0
8/6/2014	Field	E014	1	0	0	0	0
8/6/2014	Field	E014	2	0	0	0	0
8/6/2014	Field	E014	3	0	0	0	0
8/6/2014	Field	E014	4	0	0	0	0
8/6/2014	Field	E014	1	0	0	0	0
8/6/2014	Field	E014	2	0	0	0	0
8/6/2014	Field	E014	3	2	0	4	0
8/6/2014	Field	E014	4	2	0	0	5
8/14/2014	Field	E014	1	0	0	0	0
8/14/2014	Field	E014	2	0	3	0	0
8/14/2014	Field	E014	3	0	0	0	0
8/14/2014	Field	E014	4	2	3	0	0
8/14/2014	Field	E014	1	0	5	0	0
8/14/2014	Field	E014	2	0	0	0	0
8/14/2014	Field	E014	3	0	0	0	0
8/14/2014	Field	E014	4	8	2	0	0
8/14/2014	Field	E014	1	0	0	0	0
8/14/2014	Field	E014	2	0	0	0	0
8/14/2014	Field	E014	3	0	1	0	0
8/14/2014	Field	E014	4	3	0	0	0
8/20/2014	Field	E014	1	0	0	0	0
8/20/2014	Field	E014	2	0	0	0	0
8/20/2014	Field	E014	3	0	0	0	0
8/20/2014	Field	E014	4	1	0	0	2
8/20/2014	Field	E014	1	0	0	0	0
8/20/2014	Field	E014	2	0	0	0	0
8/20/2014	Field	E014	3	0	0	0	0
8/20/2014	Field	E014	4	8	0	0	1
8/20/2014	Field	E014	1	0	0	0	0
8/20/2014	Field	E014	2	0	0	0	0
8/20/2014	Field	E014	3	0	0	0	0
8/20/2014	Field	E014	4	2	0	0	0
7/22/2014	Lathe house	E015	1	0	0	0	0
7/22/2014	Lathe house	E015	2	2	0	0	0
7/22/2014	Lathe house	E015	3	5	0	4	0
7/22/2014	Lathe house	E015	4	15	0	2	0
7/22/2014	Lathe house	E015	1	0	0	0	0
7/22/2014	Lathe house	E015	2	0	0	0	0
7/22/2014	Lathe house	E015	3	0	0	1	0
7/22/2014	Lathe house	E015	4	26	0	0	0
7/22/2014	Lathe house	E015	1	0	0	0	0
7/22/2014	Lathe house	E015	2	0	0	0	0
7/22/2014	Lathe house	E015	3	1	0	0	0
7/22/2014	Lathe house	E015	4	7	0	11	0
7/21/2014	Lathe house	E015	1	0	0	6	5
7/21/2014	Lathe house	E015	2	0	0	0	0
7/21/2014	Lathe house	E015	3	14	1	0	0
7/21/2014	Lathe house	E015	4	21	0	0	2
7/21/2014	Lathe house	E015	1	0	0	0	0
7/21/2014	Lathe house	E015	2	0	0	0	0
7/21/2014	Lathe house	E015	3	15	0	2	0
7/21/2014	Lathe house	E015	4	8	1	2	0
7/21/2014	Lathe house	E015	1
7/21/2014	Lathe house	E015	2	2	0	3	1
7/21/2014	Lathe house	E015	3	4	3	2	0
7/21/2014	Lathe house	E015	4	0	1	0	0
7/28/2014	Lathe house	E015	1	0	0	0	0
7/28/2014	Lathe house	E015	2	0	0	0	0
7/28/2014	Lathe house	E015	3	5	0	10	0
7/28/2014	Lathe house	E015	4	10	0	0	0
7/28/2014	Lathe house	E015	1	0	0	0	0
7/28/2014	Lathe house	E015	2	0	0	0	0
7/28/2014	Lathe house	E015	3	0	0	3	0
7/28/2014	Lathe house	E015	4	11	0	5	0
7/28/2014	Lathe house	E015	1	0	0	0	0
7/28/2014	Lathe house	E015	2	0	0	0	0
7/28/2014	Lathe house	E015	3	0	0	1	0
7/28/2014	Lathe house	E015	4	6	0	7	0
8/26/2014	Lathe house	E015	1	0	0		0
8/26/2014	Lathe house	E015	2	0	0	0	0
8/26/2014	Lathe house	E015	3	0	0	0	0
8/26/2014	Lathe house	E015	4	5	0	0	0
8/26/2014	Lathe house	E015	1	0	5	0	0
8/26/2014	Lathe house	E015	2	0	0	2	0
8/26/2014	Lathe house	E015	3	1	0	2	0
8/26/2014	Lathe house	E015	4	25	0	0	2
8/26/2014	Lathe house	E015	1	0	0	0	0
8/26/2014	Lathe house	E015	2	0	0	0	0
8/26/2014	Lathe house	E015	3	0	0	0	0
8/26/2014	Lathe house	E015	4	7	0	6	0
8/26/2014	Lathe house	E015	1	0	3	0	0
8/26/2014	Lathe house	E015	2	0	2	1	0
8/26/2014	Lathe house	E015	3	1	0	9	0
8/26/2014	Lathe house	E015	4	17	0	2	0
8/26/2014	Lathe house	E015	1	0	0	0	0
8/26/2014	Lathe house	E015	2	0	0	0	0
8/26/2014	Lathe house	E015	3	0	0	0	0
8/26/2014	Lathe house	E015	4	12	0	4	0
8/26/2014	Lathe house	E015	1	0	3	0	0
8/26/2014	Lathe house	E015	2	0	1	4	0
8/26/2014	Lathe house	E015	3	0	0	0	0
8/26/2014	Lathe house	E015	4	4	0	0	0
7/22/2014	Lathe house	E022	1	0	0	0	0
7/22/2014	Lathe house	E022	2	1	0	0	0
7/22/2014	Lathe house	E022	3	0	0	0	0
7/22/2014	Lathe house	E022	4	11	0	5	0
7/22/2014	Lathe house	E022	1	0	0	0	0
7/22/2014	Lathe house	E022	2	0	0	0	0
7/22/2014	Lathe house	E022	3
7/22/2014	Lathe house	E022	4	15	0	3	0
7/22/2014	Lathe house	E022	1	0	0	0	0
7/22/2014	Lathe house	E022	2	0	0	1	0
7/22/2014	Lathe house	E022	3
7/22/2014	Lathe house	E022	4	9	0	0	0
7/21/2014	Lathe house	E022	1	0	0	0	0
7/21/2014	Lathe house	E022	2	0	1	0	0
7/21/2014	Lathe house	E022	3	9	0	0	0
7/21/2014	Lathe house	E022	4	23	0	8	0
7/21/2014	Lathe house	E022	1	0	0	0	0
7/21/2014	Lathe house	E022	2	2	1	0	0
7/21/2014	Lathe house	E022	3	8	1	0	0
7/21/2014	Lathe house	E022	4	4	0	3	0
7/21/2014	Lathe house	E022	1	0	1	0	0
7/21/2014	Lathe house	E022	2	0	1	0	0
7/21/2014	Lathe house	E022	3	5	1	4	0
7/21/2014	Lathe house	E022	4	12	0	5	0
7/28/2014	Lathe house	E022	1	0	0	0	0
7/28/2014	Lathe house	E022	2	0	0	0	0
7/28/2014	Lathe house	E022	3	0	0	0	0
7/28/2014	Lathe house	E022	4	9	0	5	0
7/28/2014	Lathe house	E022	1	0	0	0	0
7/28/2014	Lathe house	E022	2	0	0	0	0
7/28/2014	Lathe house	E022	3	3	0	0	0
7/28/2014	Lathe house	E022	4	11	0	4	0
7/28/2014	Lathe house	E022	1	0	0	0	0
7/28/2014	Lathe house	E022	2	0	0	0	0
7/28/2014	Lathe house	E022	3	2	0	0	0
7/28/2014	Lathe house	E022	4	14	0	8	0
9/15/2014	Lathe house	E022	1	0	0	0	0
9/15/2014	Lathe house	E022	2	0	0	0	0
9/15/2014	Lathe house	E022	3	1	0	0	0
9/15/2014	Lathe house	E022	4	9	0	6	1
9/15/2014	Lathe house	E022	1	0	1	0	0
9/15/2014	Lathe house	E022	2	0	2	0	2
9/15/2014	Lathe house	E022	3
9/15/2014	Lathe house	E022	4	1	0	0	0
9/15/2014	Lathe house	E022	1	0	0	0	0
9/15/2014	Lathe house	E022	2	0	0	0	0
9/15/2014	Lathe house	E022	3	0	0	0	1
9/15/2014	Lathe house	E022	4	14	0	6	0
9/15/2014	Lathe house	E022	1	0	0	0	0
9/15/2014	Lathe house	E022	2	0	0	0	0
9/15/2014	Lathe house	E022	3	2	0	0	0
9/15/2014	Lathe house	E022	4	6	0	0	0
9/15/2014	Lathe house	E022	1	0	0	0	0
9/15/2014	Lathe house	E022	2	0	0	0	0
9/15/2014	Lathe house	E022	3	0	0	0	0
9/15/2014	Lathe house	E022	4	13	0	6	1
9/15/2014	Lathe house	E022	1	0	0	0	0
9/15/2014	Lathe house	E022	2	0	0	0	0
9/15/2014	Lathe house	E022	3	2	0	0	1
9/15/2014	Lathe house	E022	4	1	0	0	0
9/15/2014	Lathe house	E022	4	13	0	4	0
9/15/2014	Lathe house	E022	4	9	0	0	0
9/15/2014	Lathe house	E022	4	29	0	2	0
9/15/2014	Lathe house	E022	4	1	0	0	0
9/15/2014	Lathe house	E022	4	13	0	17	4
9/15/2014	Lathe house	E022	4	10	0	0	1
8/26/2014	Lathe house	E022	1	0	0	0	0
8/26/2014	Lathe house	E022	2	0	0	0	0
8/26/2014	Lathe house	E022	3	0	0	0	0
8/26/2014	Lathe house	E022	4	4	0	5	0
8/26/2014	Lathe house	E022	1	0	0	0	0
8/26/2014	Lathe house	E022	2	0	0	0	0
8/26/2014	Lathe house	E022	3	0	0	0	0
8/26/2014	Lathe house	E022	4
8/26/2014	Lathe house	E022	1	0	0	0	0
8/26/2014	Lathe house	E022	2	0	0	0	0
8/26/2014	Lathe house	E022	3	0	0	0	0
8/26/2014	Lathe house	E022	4	11	7	0	0
8/26/2014	Lathe house	E022	1	0	0	0	0
8/26/2014	Lathe house	E022	2	0	0	0	0
8/26/2014	Lathe house	E022	3	0	0	0	0
8/26/2014	Lathe house	E022	4
8/26/2014	Lathe house	E022	1	0	1	0	0
8/26/2014	Lathe house	E022	2	0	0	0	0
8/26/2014	Lathe house	E022	3	0	0	0	0
8/26/2014	Lathe house	E022	4	20	6	0	0
8/26/2014	Lathe house	E022	1	0	0	0	0
8/26/2014	Lathe house	E022	2	0	0	0	0
8/26/2014	Lathe house	E022	3	4	0	2	0
8/26/2014	Lathe house	E022	4
